# Supplementary material for: In situ targeted base editing of bacteria in the mouse gut
Source: Nature. 2024 Jul 10;632(8026):877–84. doi: 10.1038/s41586-024-07681-w (PMC11338833; doi:10.1038/s41586-024-07681-w)
Supplement: Supplementary file 3 — Supplementary Data [file 41586_2024_7681_MOESM3_ESM.xlsx]

## Sheet: SD0_description
Sheet name	Sheet description	Column name	Column description
SD1_MG1655-offtargets	Positions in the MG1655 reference genome with up to 7 mismatches to the target sequence - up to 2 of which in the 10 PAM-proximal nucleotides	offtarget_id	ID of the predicted offtarget matching the axis labels of corresponding figures
		contig	Contig ID of the predicted offtarget
		start	Start coordinate with 0-based indexing
		end	End coordinate with 0-based indexing
		strand	Strand
		target	Guide RNA sequence including NGG PAM
		matched	Offtarget sequence at corresponding genomic coordinates
		gene_type	Type of genomic feature in which the offtarget is located (empty if intergenic)
		gene_start	Start coordinate of parent gene
		gene_end	End coordinate of parent gene
		gene_strand	Strand of parent gene
		gene_id	ID of parent gene
		gene_product	Predicted product of parent gene based on annotations from https://github.com/oschwengers/bakta
		gene_name	Name of parent gene
		type_-1	Type of gene preceding the parent (useful for intergenic locations)
		start_-1	Start coordinate of preceding gene
		end_-1	End coordinate of preceding gene
		strand_-1	Strand of preceding gene
		id_-1	ID of preceding gene
		product_-1	Predicted product of preceding gene
		gene_-1	Name of preceding gene
		type_+1	Type of gene following the parent (useful for intergenic locations)
		start_+1	Start coordinate of following gene
		end_+1	End coordinate of following gene
		strand_+1	Strand of following gene
		id_+1	ID of following gene
		product_+1	Predicted product of following gene
		gene_+1	Name of following gene
SD2_TN03-offtargets	Positions in the TN03 reference genome with up to 7 mismatches to the target sequence - up to 2 of which in the 10 PAM-proximal nucleotides	Same as SD1_MG1655-offtargets	Same as SD1_MG1655-offtargets
SD3_16S-kingdom	16S microbiome composition at the kingdom taxonomic level	Taxonomy	Taxon name at the taxonomic level analyzed
		D{x}M{y}	Relative abundance in the range 0-1 for mouse y at day x
		Tax_detail	Full taxonomic lineage
SD4_16S-phylum	16S microbiome composition at the phylum taxonomic level	Same as SD3_16S-kingdom	Same as SD3_16S-kingdom
SD5_16S-class	16S microbiome composition at the class taxonomic level	Same as SD3_16S-kingdom	Same as SD3_16S-kingdom
SD6_16S-order	16S microbiome composition at the order taxonomic level	Same as SD3_16S-kingdom	Same as SD3_16S-kingdom
SD7_16S-family	16S microbiome composition at the family taxonomic level	Same as SD3_16S-kingdom	Same as SD3_16S-kingdom
SD8_16S-genus	16S microbiome composition at the genus taxonomic level	Same as SD3_16S-kingdom	Same as SD3_16S-kingdom
SD9_16S-species	16S microbiome composition at the species taxonomic level	Same as SD3_16S-kingdom	Same as SD3_16S-kingdom
SD10_ompC-MSA	Multiple sequence alignment of the ompC protein variants	group_id	ID of the ompC protein variant
		alignment	aligned sequence

## Sheet: SD1_MG1655-offtargets
offtarget_id	contig	start	end	strand	target	matched	gene_type	gene_start	gene_end	gene_strand	gene_id	gene_product	gene_name	type_-1	start_-1	end_-1	strand_-1	id_-1	product_-1	gene_-1	type_+1	start_+1	end_+1	strand_+1	id_+1	product_+1	gene_+1
0	MG1655_1	2101456	2101478	-	ACTTTTAAAGTTCTGCTATGNGG	ACTTTTAAAGTTCTGCTATGTGG	CDS	2100822	2101682	-	FMJKLE_10810	broad-spectrum class A beta-lactamase TEM-1	blaTEM-1	CDS	2100083	2100751	-	FMJKLE_10805	hypothetical protein		CDS	2101693	2102169	-	FMJKLE_10815	hypothetical protein
1	MG1655_1	27445	27467	+	ACTTTTAAAGTTCTGCTATGNGG	ACTGCTGCATTTCTGGAATGCGG	CDS	27293	28207	+	FMJKLE_00155	ribonucleoside hydrolase RihC	rihC	CDS	26277	27227	+	FMJKLE_00150	4-hydroxy-3-methylbut-2-enyl diphosphate reductase	ispH	CDS	28374	29195	+	FMJKLE_00160	4-hydroxy-tetrahydrodipicolinate reductase	dapB
2	MG1655_1	116313	116335	+	ACTTTTAAAGTTCTGCTATGNGG	TCTGGTTTAGTCCGGCTATGGGG	CDS	115714	117099	-	FMJKLE_00580	type II secretion system protein GspE	gspE	CDS	114522	115724	-	FMJKLE_00575	protein transport protein HofC	hofC	CDS	117109	117549	-	FMJKLE_00585	prepilin peptidase-dependent pilin	ppdD
3	MG1655_1	514385	514407	+	ACTTTTAAAGTTCTGCTATGNGG	GTTTTTCACCTTCGGCTTTGAGG	CDS	514080	514997	-	FMJKLE_02665	Protein QmcA	qmcA	CDS	513625	514083	-	FMJKLE_02660	Inner membrane protein YbbJ	ybbJ	CDS	515143	515820	+	FMJKLE_02670	iron ABC transporter ATP-binding protein FetA	fetA
4	MG1655_1	740807	740829	-	ACTTTTAAAGTTCTGCTATGNGG	GCCTTCGCAGTTATGCTGTGCGG	CDS	740299	741780	-	FMJKLE_03820	dipeptide permease DtpD	dtpD	ncRNA	740212	740254	+	FMJKLE_03815	ES036 (CssrF) sRNA	ES036	CDS	742051	742794	+	FMJKLE_03825	radiation resistance protein YbgI	ybgI
5	MG1655_1	919875	919897	-	ACTTTTAAAGTTCTGCTATGNGG	TACTTCAACGTTCTGCTCGGCGG	CDS	919571	921517	+	FMJKLE_04740	macrolide ABC transporter ATP-binding protein/permease MacB	macB	CDS	918459	919574	+	FMJKLE_04735	macrolide transporter subunit MacA	macA	CDS	921590	921814	-	FMJKLE_04745	cold shock-like protein CspD	cspD
6	MG1655_1	1219676	1219698	-	ACTTTTAAAGTTCTGCTATGNGG	CATTGTATATTTTTGCAATGGGG	CDS	1218825	1220345	+	FMJKLE_06220	Putative outer membrane autotransporter barrel%2C putative pectin lyase fold		CDS	1218207	1218425	+	FMJKLE_06215	Inner membrane protein YmgF	ymgF	CDS	1220430	1221446	+	FMJKLE_06225	Autotransporter domain-containing protein
7	MG1655_1	1233184	1233206	-	ACTTTTAAAGTTCTGCTATGNGG	ACCGTTCCGGTTCTGATTTGTGG	CDS	1232400	1233941	-	FMJKLE_06305	Na(+)/H(+) antiporter NhaB	nhaB	CDS	1231724	1232254	-	FMJKLE_06300	disulfide bond formation protein DsbB	dsbB	CDS	1234162	1234881	+	FMJKLE_06310	fatty acid metabolism transcriptional regulator FadR	fadR
8	MG1655_1	1251331	1251353	+	ACTTTTAAAGTTCTGCTATGNGG	AGCTTTCCTGTCCTGCTTTGTGG	CDS	1250290	1252209	+	FMJKLE_06380	dihydroxyacetone kinase operon transcriptional regulator DhaR	dhaR	CDS	1248992	1250062	-	FMJKLE_06375	dihydroxyacetone kinase subunit DhaK	dhaK	CDS	1252309	1255176	-	FMJKLE_06385	Uncharacterized protein YcgV	ycgV
9	MG1655_1	1455848	1455870	+	ACTTTTAAAGTTCTGCTATGNGG	ACTGGCATTGTTGTGCGATGTGG	CDS	1455522	1456289	+	FMJKLE_07440	2%2C3-dehydroadipyl-CoA hydratase	paaF	CDS	1454455	1455525	+	FMJKLE_07435	1%2C2-phenylacetyl-CoA epoxidase%2C subunit E	paaE	CDS	1456289	1457077	+	FMJKLE_07445	2-(1%2C2-epoxy-1%2C2-dihydrophenyl)acetyl-CoA isomerase PaaG	paaG
10	MG1655_1	1541670	1541692	-	ACTTTTAAAGTTCTGCTATGNGG	ATCGTTATCGCTTTGCTATGCGG	CDS	1540697	1542085	-	FMJKLE_07845	nitrate/nitrite transporter NarU	narU	CDS	1536875	1540615	-	FMJKLE_07840	nitrate reductase Z subunit alpha	narZ	CDS	1542409	1542744	-	FMJKLE_07850	Putative protein YddJ	yddJ
11	MG1655_1	1543279	1543301	+	ACTTTTAAAGTTCTGCTATGNGG	ATACTTACATTTCTGCCTTGAGG	CDS	1542783	1543703	-	FMJKLE_07855	Leucine-rich repeat domain-containing protein YddK	yddK	CDS	1542409	1542744	-	FMJKLE_07850	Putative protein YddJ	yddJ	CDS	1543763	1544053	-	FMJKLE_07860	Protein YddL	yddL
12	MG1655_1	1721399	1721421	+	ACTTTTAAAGTTCTGCTATGNGG	ACTTTCGCTATTCAGCTTTGTGG	CDS	1720146	1722158	+	FMJKLE_08765	Uncharacterized transporter YdhK	ydhK	CDS	1719289	1720146	+	FMJKLE_08760	Uncharacterized protein YdhJ	ydhJ	CDS	1722159	1722680	-	FMJKLE_08770	superoxide dismutase [Cu-Zn] SodC	sodC
13	MG1655_1	2104716	2104738	-	ACTTTTAAAGTTCTGCTATGNGG	GTTGTTAACATTCCTCTATGGGG	CDS	2103845	2104837	-	FMJKLE_10830	beta-1%2C6-galactofuranosyltransferase	wbbI	CDS	2103274	2103864	-	FMJKLE_10825	Putative lipopolysaccharide biosynthesis O-acetyl transferase WbbJ	wbbJ	CDS	2104840	2106006	-	FMJKLE_10835	O16 family O-antigen polymerase	wzy
14	MG1655_1	2533346	2533368	-	ACTTTTAAAGTTCTGCTATGNGG	CTTCTTCAGGTTCAGCTGTGCGG	CDS	2532844	2534571	+	FMJKLE_12885	phosphoenolpyruvate--protein phosphotransferase PtsI	ptsI	CDS	2532542	2532799	+	FMJKLE_12880	phosphocarrier protein Hpr	ptsH	CDS	2534612	2535121	+	FMJKLE_12890	PTS glucose transporter subunit IIA	crr
15	MG1655_1	2537169	2537191	+	ACTTTTAAAGTTCTGCTATGNGG	ACCGCAAAAATTCTTCAATGGGG	CDS	2536527	2537261	+	FMJKLE_12905	Uncharacterized protein YfeS	yfeS	CDS	2536120	2536494	+	FMJKLE_12900	Uncharacterized protein YfeK	yfeK	ncRNA	2537347	2537389	+	FMJKLE_12910	ES036 (CssrF) sRNA	ES036
16	MG1655_1	3206667	3206689	-	ACTTTTAAAGTTCTGCTATGNGG	GCTTTTTGTTTTCGGCTATCAGG	CDS	3206149	3206754	+	FMJKLE_16290	L(+)-tartrate dehydratase subunit beta	ttdB	CDS	3205241	3206152	+	FMJKLE_16285	L(+)-tartrate dehydratase subunit alpha	ttdA	CDS	3206802	3208265	+	FMJKLE_16295	L-tartrate/succinate antiporter	ttdT
17	MG1655_1	3631479	3631501	-	ACTTTTAAAGTTCTGCTATGNGG	AAATTTCATATTATGCTTTGAGG								CDS	3629747	3631369	-	FMJKLE_18475	Uncharacterized protein YhiJ	yhiJ	CDS	3631631	3632002	-	FMJKLE_18480	DUF4049 domain-containing protein
18	MG1655_1	4536245	4536267	+	ACTTTTAAAGTTCTGCTATGNGG	AATTGTTTAATTCTGGGATGAGG	CDS	4535395	4536375	-	FMJKLE_23055	putative 9-O-acetyl-N-acetylneuraminic acid deacetylase	nanS	CDS	4533796	4534812	+	FMJKLE_23050	Putative uncharacterized protein YjhR	yjhR	CDS	4536440	4537546	-	FMJKLE_23060	N-acetylneuraminate epimerase	nanM

## Sheet: SD2_TN03-offtargets
offtarget_id	contig	start	end	strand	target	matched	gene_type	gene_start	gene_end	gene_strand	gene_id	gene_product	gene_name	type_-1	start_-1	end_-1	strand_-1	id_-1	product_-1	gene_-1	type_+1	start_+1	end_+1	strand_+1	id_+1	product_+1	gene_+1
0	TN03_1	305630	305652	+	GTTTCATGTAAAACCCCCATNGG	GTTTCATGTAAAACCCCCATCGG	CDS	305178	305636	-	COJIAP_01735	curli major subunit CsgA	csgA	CDS	304786	305118	-	COJIAP_01730	curli assembly protein CsgC	csgC	CDS	305677	306132	-	COJIAP_01740	curli minor subunit CsgB	csgB
1	TN03_1	144915	144937	-	GTTTCATGTAAAACCCCCATNGG	GCATCACATCAAATCCCCACAGG	CDS	143476	145008	+	COJIAP_00825	SpoVR family protein	ycgB	CDS	141848	143146	-	COJIAP_00820	D-amino acid dehydrogenase	dadA	CDS	145060	145779	-	COJIAP_00830	fatty acid metabolism transcriptional regulator FadR	fadR
2	TN03_1	1553241	1553263	-	GTTTCATGTAAAACCCCCATNGG	TTCGCCTGTAAAACCGCCAATGG	CDS	1552424	1553326	-	COJIAP_08020	type 1 fimbria D-mannose specific adhesin FimH	fimH	CDS	1550907	1552250	+	COJIAP_08015	gluconate permease GntP	gntP	CDS	1553346	1553849	-	COJIAP_08025	FimG protein precursor	fimG
3	TN03_1	1663437	1663459	+	GTTTCATGTAAAACCCCCATNGG	GCCCCAAGCAAAGCCGCCATCGG	CDS	1662581	1663663	-	COJIAP_08595	LPS export ABC transporter permease LptG	lptG	CDS	1660918	1662420	+	COJIAP_08590	Uncharacterized protein YjgR	yjgR	CDS	1663663	1664742	-	COJIAP_08600	LPS export ABC transporter permease LptF	lptF
4	TN03_1	1689324	1689346	+	GTTTCATGTAAAACCCCCATNGG	GGTTCGTTTAAAACCCCGATGGG	CDS	1688199	1690337	+	COJIAP_08725	anaerobic ribonucleoside-triphosphate reductase	nrdD	CDS	1686150	1687805	+	COJIAP_08720	alpha%2Calpha-phosphotrehalase	treC	CDS	1690496	1690960	+	COJIAP_08730	anaerobic ribonucleoside-triphosphate reductase-activating protein	nrdG
5	TN03_1	1867802	1867824	+	GTTTCATGTAAAACCCCCATNGG	ATTTCCCTCAAAACCTCCGTCGG	CDS	1867145	1868176	+	COJIAP_09625	multidrug efflux transporter periplasmic adaptor subunit MdtN	mdtN	CDS	1866851	1867126	+	COJIAP_09620	Uncharacterized protein YtcA	ytcA	CDS	1868176	1870227	+	COJIAP_09630	multidrug efflux transporter permease subunit MdtO	mdtO
6	TN03_1	2274845	2274867	+	GTTTCATGTAAAACCCCCATNGG	TTTTTAATCAATATCCCCATAGG	CDS	2274344	2275771	+	COJIAP_11650	putative transport protein HsrA	hsrA	CDS	2273629	2274321	+	COJIAP_11645	Uncharacterized HTH-type transcriptional regulator YieP	yieP	CDS	2275737	2276729	-	COJIAP_11655	ribose operon transcriptional repressor RbsR	rbsR
7	TN03_1	2285649	2285671	+	GTTTCATGTAAAACCCCCATNGG	GCATCGTCTGAATTCCCCATGGG	CDS	2285353	2286804	+	COJIAP_11695	ATPase RavA stimulator ViaA	viaA	CDS	2283863	2285359	+	COJIAP_11690	ATPase RavA	ravA	CDS	2286809	2287801	-	COJIAP_11700	aspartate--ammonia ligase	asnA
8	TN03_1	2512785	2512807	+	GTTTCATGTAAAACCCCCATNGG	CATCCATTAAAAACCGCCAGCGG	CDS	2511015	2513348	+	COJIAP_12825	biotin sulfoxide reductase	bisC	CDS	2510203	2510862	-	COJIAP_12820	OmpA family lipoprotein	yiaD	CDS	2513317	2513757	-	COJIAP_12830	N-acetyltransferase	yiaC
9	TN03_1	2861244	2861266	-	GTTTCATGTAAAACCCCCATNGG	GCCTTCAATAACACCCCCATCGG	CDS	2860589	2861518	-	COJIAP_14555	HTH-type transcriptional activator AaeR	aaeR	CDS	2859022	2860467	+	COJIAP_14550	metalloprotease TldD	tldD	CDS	2861701	2861904	+	COJIAP_14560	p-hydroxybenzoic acid efflux pump operon protein AaeX	aaeX
10	TN03_1	3375689	3375711	+	GTTTCATGTAAAACCCCCATNGG	GTGTTACGGAAAACGCCCGTTGG								CDS	3374620	3375651	-	COJIAP_17095	HTH-type transcriptional regulator GalR	galR	ncRNA	3375865	3375946	+	COJIAP_17100	OmrA-B family	OmrA-B
11	TN03_1	3459445	3459467	-	GTTTCATGTAAAACCCCCATNGG	CGTTCAGGGGAAGCCCGCATCGG	CDS	3459375	3460106	-	COJIAP_17445	L-fucose operon activator	fucR	CDS	3458231	3459331	+	COJIAP_17440	23S rRNA (cytidine(2498)-2'-O)-methyltransferase RlmM	rlmM	CDS	3460164	3460586	-	COJIAP_17450	L-fucose mutarotase	fucU
12	TN03_1	3955829	3955851	+	GTTTCATGTAAAACCCCCATNGG	GATTCGTTGGAAATCCCCACAGG	CDS	3954360	3956102	+	COJIAP_19880	Uncharacterized protein YfbK	yfbK	CDS	3953251	3954222	-	COJIAP_19875	Uncharacterized protein YfbL	yfbL	CDS	3956223	3957140	-	COJIAP_19885	ribonuclease BN	rbn
13	TN03_1	3964356	3964378	+	GTTTCATGTAAAACCCCCATNGG	GGTACGTGATAAACAGCCATTGG	CDS	3963745	3965100	+	COJIAP_19925	o-succinylbenzoate--CoA ligase	menE	CDS	3962786	3963748	+	COJIAP_19920	o-succinylbenzoate synthase	menC	CDS	3965210	3965476	+	COJIAP_19930	signal transduction protein PmrD	pmrD
14	TN03_1	3980701	3980723	+	GTTTCATGTAAAACCCCCATNGG	TATTGATATCAAAGGCCCATGGG	CDS	3979903	3980706	+	COJIAP_20005	2-keto-3-deoxy-L-rhamnonate aldolase	yfaU	CDS	3978596	3979885	+	COJIAP_20000	Sugar phosphate permease	uhpC	CDS	3980747	3980968	-	COJIAP_20010	ISNCY family transposase	rpnC
15	TN03_1	4009739	4009761	+	GTTTCATGTAAAACCCCCATNGG	TTTTACAGCAAAACGCCGATCGG	CDS	4008682	4010331	+	COJIAP_20095	Uncharacterized protein YfaQ	yfaQ	CDS	4004287	4008681	+	COJIAP_20090	Putative alpha-2-macroglobulin-like protein	yfaS	CDS	4010336	4011112	+	COJIAP_20100	Uncharacterized protein YfaP	yfaP
16	TN03_1	4343541	4343563	-	GTTTCATGTAAAACCCCCATNGG	GGTTCTATTTATACCCGCATTGG								CDS	4342554	4343513	-	COJIAP_21650	yersiniabactin transcriptional regulator YbtA	ybtA	CDS	4343770	4345482	+	COJIAP_21655	yersiniabactin ABC transporter ATP-binding/permease protein YbtP	ybtP
17	TN03_2	129300	129322	-	GTTTCATGTAAAACCCCCATNGG	GAGTTCAATAAAAGCCCCATTGG	CDS	129164	129850	+	COJIAP_25965	Protein TraJ	traJ	ncRNA	129094	129170	-	COJIAP_25960	FinP	finP	CDS	129944	130171	+	COJIAP_25970	conjugal transfer relaxosome protein TraY	traY

## Sheet: SD3_16S-kingdom
Taxonomy	D4M31	D4M32	D4M33	D4M34	D4M35	D4M36	D4M37	D4M38	D4M39	D4M40	D5M31	D5M32	D5M33	D5M34	D5M35	D5M37	D5M38	D5M39	D5M40	D6M31	D6M32	D6M33	D6M34	D6M35	D6M36	D6M37	D6M38	D6M39	D6M40	D9M31	D9M32	D9M33	D9M34	D9M35	D9M36	D9M37	D9M38	D9M39	D9M40	D12M31	D12M32	D12M33	D12M34	D12M35	D12M36	D12M37	D12M38	D12M39	D12M40
Bacteria	1	1	1	0.988	0.99992	1	1	0.99996	1	1	1	1	1	1	1	1	1	1	1	1	1	1	1	1	1	1	1	0.99996	1	1	1	1	1	1	1	1	1	1	1	1	1	1	1	1	1	1	1	1	1
Archaea	0	0	0	0.0120005	0	0	0	4.00016e-05	0	0	0	0	0	0	0	0	0	0	0	0	0	0	0	0	0	0	0	0	0	0	0	0	0	0	0	0	0	0	0	0	0	0	0	0	0	0	0	0	0
Others	0	3.33067e-16	0	0	8.00032e-05	0	0	0	0	0	0	0	0	0	0	0	0	0	0	0	0	0	0	0	0	0	0	4.00016e-05	0	0	0	0	0	0	0	0	0	0	0	0	0	0	0	0	0	0	0	0	0
[truncated: 1 more columns]

## Sheet: SD4_16S-phylum
Taxonomy	D4M31	D4M32	D4M33	D4M34	D4M35	D4M36	D4M37	D4M38	D4M39	D4M40	D5M31	D5M32	D5M33	D5M34	D5M35	D5M37	D5M38	D5M39	D5M40	D6M31	D6M32	D6M33	D6M34	D6M35	D6M36	D6M37	D6M38	D6M39	D6M40	D9M31	D9M32	D9M33	D9M34	D9M35	D9M36	D9M37	D9M38	D9M39	D9M40	D12M31	D12M32	D12M33	D12M34	D12M35	D12M36	D12M37	D12M38	D12M39	D12M40
Bacteroidota	0.586903	0.572663	0.698788	0.227089	0.612985	0.666547	0.722749	0.687267	0.74179	0.817193	0.659306	0.689188	0.584383	0.670547	0.794752	0.566583	0.609664	0.603424	0.50734	0.662667	0.537141	0.633145	0.700468	0.700748	0.666867	0.643586	0.785231	0.727229	0.711348	0.593184	0.576703	0.455138	0.661946	0.690388	0.578463	0.615225	0.711668	0.700908	0.633025	0.550062	0.630665	0.564263	0.537381	0.614905	0.634425	0.650666	0.73875	0.771391	0.734869
Firmicutes	0.298212	0.330493	0.268931	0.285451	0.23957	0.275451	0.24449	0.217689	0.187127	0.164647	0.151606	0.169327	0.233529	0.24329	0.128645	0.295092	0.272211	0.276411	0.213009	0.310692	0.413737	0.330693	0.270451	0.264491	0.281331	0.290932	0.185847	0.225449	0.223089	0.347294	0.289412	0.449378	0.295652	0.25093	0.324013	0.337574	0.235169	0.24729	0.313493	0.365495	0.280291	0.290012	0.392136	0.302252	0.314293	0.318813	0.217969	0.194488	0.230929
Proteobacteria	0.0113605	0.023921	0.00804032	0.226529	0.0341614	0.0170007	0.0150006	0.0362014	0.0230409	0.00300012	0.0191608	0.0212008	0.0104004	0.0216009	0.0151206	0.0357614	0.025961	0.024161	0.0100404	0.00408016	0.0074403	0.0149206	0.00480019	0.00644026	0.0234409	0.0299212	0.0124005	0.0122005	0.0110404	0.00184007	0.00704028	0.00176007	0.00184007	0.00280011	0.00416017	0.00196008	0.00400016	0.00596024	0.00432017	0.00268011	0.00936037	0.00296012	0.00272011	0.000680027	0.000960038	0.00156006	0.0134805	0.00144006	0.00100004
Verrucomicrobiota	0.0143606	0.0111204	0.000160006	0.00652026	0.00124005	0.000880035	0.000320013	0.00132005	8.00032e-05	0	0.137085	0.0778031	0.0784031	0.0546422	0.0327613	0.0582023	0.0198808	0.0316413	0.0321213	0.000480019	0.000360014	0.000400016	0.000520021	0.00232009	0.000640026	0.00176007	0.00108004	0.000640026	0.000800032	0.00144006	0.0264811	0.000640026	0.00524021	0.0137606	0.000160006	0.000280011	0.000840034	0.00264011	0.00288012	0.0361214	0.0400816	0.0647626	0.0226409	0.0181207	0.000400016	0.000480019	0.000520021	0.000440018	0.000680027
Cyanobacteria	0	0	4.00016e-05	0.155486	0.00868035	0.0074003	0.000160006	0.0109204	0.00024001	0	0	0	0	0	0	0	0	0	4.00016e-05	0	0	0	0	0	0	0	0	0	0	0	0	0	0	0	0	0	0	0	0	0	0	0	0	0	0	0	0	0	0
Deferribacteres	0.0297212	0.00912036	0.00404016	0.0136805	0.0442018	0.0138406	0.00728029	0.0138806	0.0192008	0.00192008	0.0126005	0.0343614	0.0766031	0.00184007	0.0159606	0.0222809	0.025441	0.025241	0.150726	0.00216009	0.00612024	0.00224009	0.00640026	0.00444018	0.0189208	0.00628025	0.00552022	0.0049602	0.00452018	0.00768031	0.0348814	0.0362815	0.00468019	0.0136805	0.0526821	0.00644026	0.00420017	0.00852034	0.00396016	0.00732029	0.0099204	0.0214409	0.00624025	0.00892036	0.00948038	0.00284011	0.00112004	0.00232009	0.00552022
unidentified_Bacteria	0.0344814	0.0121605	0.00432017	0.0347614	0.0472819	0.0173207	0.00820033	0.0151206	0.00172007	0.00476019	0.0176407	0.00524021	0.00412016	0.00636025	0.00572023	0.0154006	0.0410416	0.0355214	0.0803632	0.0158806	0.00808032	0.00636025	0.00836033	0.0131605	0.00540022	0.0155206	0.00616025	0.0127605	0.0170007	0.0358814	0.023761	0.0389216	0.0192408	0.0111204	0.00416017	0.00784031	0.0123605	0.00928037	0.00816033	0.0234809	0.0133605	0.0456418	0.0219609	0.0326813	0.00308012	0.00428017	0.00828033	0.00768031	0.00516021
Euryarchaeota	0	0	0	0.0120005	0	0	0	0	0	0	0	0	0	0	0	0	0	0	0	0	0	0	0	0	0	0	0	0	0	0	0	0	0	0	0	0	0	0	0	0	0	0	0	0	0	0	0	0	0
Actinobacteriota	0.00292012	0.00432017	0.00532021	0.00312012	0.00812032	0.000440018	0.000640026	0.0024401	0.00220009	0.000960038	0.000600024	0.00176007	0.000560022	0.000600024	0.00108004	0.00108004	0.00220009	0.00172007	0.00100004	0.000920037	0.00140006	0.00120005	0.00188008	0.00228009	0.000560022	0.000880035	0.00128005	0.00144006	0.00100004	0.00168007	0.00312012	0.00196008	0.00308012	0.0025601	0.00716029	0.00392016	0.00640026	0.00648026	0.00516021	0.00224009	0.0024801	0.00232009	0.0024801	0.00188008	0.00360014	0.00544022	0.0098804	0.0049202	0.00344014
Actinobacteria	8.00032e-05	0	0	0.00840034	0.000440018	0.000320013	0	0.00412016	0.000880035	0	0	0	0	0	0	0	0	0	4.00016e-05	0	0	0	0	0	0	0	0	4.00016e-05	0	0	0	0	0	0	0	4.00016e-05	0	0.000120005	0	0	0	0	0	0	0	0	0	0	0
Gemmatimonadetes	0	0	0	0.0049602	8.00032e-05	8.00032e-05	4.00016e-05	0.000400016	0	0	0	0	0	0	0	0	0	0	0	0	0	0	0	0	0	0	0	0	0	0	0	0	0	0	0	0	0	0	0	0	0	0	0	0	0	0	0	0	0
Spirochaetota	0	0	0	0.00468019	0	0	0	4.00016e-05	0	0	0	0	0	0	0	0	0	0	0	0	0	0	0	0	0	0	0	0	0	0	0	0	0	0	0	0	0	0	0	0	0	0	0	0	0	0	0	0	0
Chloroflexi	0	0	0	0.00396016	0	0	0	0.000960038	0	0	0	0	0	0	0	0	0	0	0	0	0	0	0	0	0	0	0	0	0	0	0	0	0	0	0	0	0	0	0	0	0	0	0	0	0	0	0	0	0
Myxococcota	0	0	0	0.00272011	0.000120005	8.00032e-05	0	0.00140006	0	0	0	0	0	0	0	0	0	0	0	0	0	0	0	0	0	0	0	0	0	0	0	0	0	0	0	0	0	0	0	0	0	0	0	0	0	0	0	0	0
Fibrobacterota	0	0	0	0.000440018	0	0	0	0.00208008	0	0	0	0	0	0	0	0	0	0	0	0	0	0	0	0	0	0	0	0	0	0	0	0	0	0	0	0	0	0	0	0	0	0	0	0	0	0	0	0	0
Planctomycetota	0	0	0	0.00192008	0	0	0	0	0	0	0	0	0	0	0	0	0	0	0	0	0	0	0	0	0	0	0	0	0	0	0	0	0	0	0	0	0	0	0	0	0	0	0	0	0	0	0	0	0
Acidobacteriota	0	0	0	0.00148006	4.00016e-05	8.00032e-05	0	0.00144006	0	0	0	0	0	0	0	0	0	0	0	0	0	0	0	0	0	0	0	0	0	0	0	0	0	0	0	0	0	0	0	0	0	0	0	0	0	0	0	0	0
Bdellovibrionota	0	0	0	0.00116005	0	8.00032e-05	0	0.000120005	4.00016e-05	0	0	0	0	0	0	0	0	0	0	0	0	0	0	0	0	0	0	0	0	0	0	0	0	0	0	0	0	0	0	0	0	0	0	0	0	0	0	0	0
Desulfobacterota	0	0	0	0.000360014	0	8.00032e-05	0	0.000560022	4.00016e-05	0	0	0	0	0	0	0	0	0	0	0	0	0	0	0	0	0	0	0	0	0	0	0	0	0	0	0	0	0	0	0	0	0	0	0	0	0	0	0	0
Nitrospirota	0	0	0	0	4.00016e-05	4.00016e-05	0	0.000480019	0	0	0	0	0	0	0	0	0	0	0	0	0	0	0	0	0	0	0	0	0	0	0	0	0	0	0	0	0	0	0	0	0	0	0	0	0	0	0	0	0
Kapabacteria	0	0	0	0.000440018	0	0	0	0.00024001	0	0	0	0	0	0	0	0	0	0	0	0	0	0	0	0	0	0	0	0	0	0	0	0	0	0	0	0	0	0	0	0	0	0	0	0	0	0	0	0	0
Deinococcota	0	0	0	0	0	0	0	0	0	0	0	0	0	0	0	0	0	0	0	0	0	0	0	0	0	0	0	0	0	0	0	0	0	0	0	0	0	0	0	0	0	0	0	0	0	0	0	0	0
Chlamydiae	0	0	0	0.000120005	0	0	0	0	0	0	0	0	0	0	0	0	0	0	0	0	0	0	0	0	0	0	0	0	0	0	0	0	0	0	0	0	0	0	0	0	0	0	0	0	0	0	0	0	0
Parcubacteria	0	0	0	4.00016e-05	0	0	0	4.00016e-05	0	0	0	0	0	0	0	0	0	0	0	0	0	0	0	0	0	0	0	0	0	0	0	0	0	0	0	0	0	0	0	0	0	0	0	0	0	0	0	0	0
Gemmatimonadota	0	0	0	0	0	0	0	8.00032e-05	0	0	0	0	0	0	0	0	0	0	0	0	0	0	0	0	0	0	0	0	0	0	0	0	0	0	0	0	0	0	0	0	0	0	0	0	0	0	0	0	0
Campylobacterota	0	0	0	0	4.00016e-05	0	0	4.00016e-05	0	0	0	0	0	0	0	0	0	0	0	0	0	0	0	0	0	0	0	0	0	0	0	0	0	0	0	0	0	0	0	0	0	0	0	0	0	0	0	0	0
Gracilibacteria	0	0	0	0	0	0	0	8.00032e-05	4.00016e-05	0	0	0	0	0	0	0	0	0	0	0	0	0	0	0	0	0	0	0	0	0	0	0	0	0	0	0	0	0	0	0	0	0	0	0	0	0	0	0	0
Fusobacteriota	0	0	0	0	0	0	0	8.00032e-05	0	0	0	0	0	0	0	0	0	0	0	0	0	0	0	0	0	0	0	0	0	0	0	0	0	0	0	0	0	0	0	0	0	0	0	0	0	0	0	0	0
WPS-2	0	0	0	0	0	0	0	0	0	0	0	0	0	0	0	0	0	0	0	0	0	0	0	0	0	0	0	0	0	0	0	0	0	0	0	0	0	0	0	0	0	0	0	0	0	0	0	0	0
Elusimicrobia	0	0	0	0	0	0	0	4.00016e-05	0	0	0	0	0	0	0	0	0	0	0	0	0	0	0	0	0	0	0	0	0	0	0	0	0	0	0	0	0	0	0	0	0	0	0	0	0	0	0	0	0
NB1-j	0	0	0	0	0	0	0	0	0	0	0	0	0	0	0	0	0	0	0	0	0	0	0	0	0	0	0	0	0	0	0	0	0	0	0	0	0	0	0	0	0	0	0	0	0	0	0	0	0
Crenarchaeota	0	0	0	0	0	0	0	4.00016e-05	0	0	0	0	0	0	0	0	0	0	0	0	0	0	0	0	0	0	0	0	0	0	0	0	0	0	0	0	0	0	0	0	0	0	0	0	0	0	0	0	0
Abditibacteriota	0	0	0	4.00016e-05	0	0	0	0	0	0	0	0	0	0	0	0	0	0	0	0	0	0	0	0	0	0	0	0	0	0	0	0	0	0	0	0	0	0	0	0	0	0	0	0	0	0	0	0	0
Armatimonadota	0	0	0	0	0	0	0	4.00016e-05	0	0	0	0	0	0	0	0	0	0	0	0	0	0	0	0	0	0	0	0	0	0	0	0	0	0	0	0	0	0	0	0	0	0	0	0	0	0	0	0	0
SAR324_clade(Marine_group_B)	0	0	0	0	0	0	0	0	0	0	0	0	0	0	0	0	0	0	0	0	0	0	0	0	0	0	0	0	0	0	0	0	0	0	0	0	0	0	0	0	0	0	0	0	0	0	0	0	0
Entotheonellaeota	0	0	0	0	0	0	0	0	0	0	0	0	0	0	0	0	0	0	0	0	0	0	0	0	0	0	0	0	0	0	0	0	0	0	0	0	0	0	0	0	0	0	0	0	0	0	0	0	0
Candidatus_Kaiserbacteria	0	0	0	0	0	0	0	0	0	0	0	0	0	0	0	0	0	0	0	0	0	0	0	0	0	0	0	0	0	0	0	0	0	0	0	0	0	0	0	0	0	0	0	0	0	0	0	0	0
Latescibacterota	0	0	0	0	0	0	0	0	0	0	0	0	0	0	0	0	0	0	0	0	0	0	0	0	0	0	0	0	0	0	0	0	0	0	0	0	0	0	0	0	0	0	0	0	0	0	0	0	0
Others	0.0219609	0.0362014	0.0103604	0.00464019	0.00300012	0.000360014	0.00112004	0.00288012	0.0236009	0.0075203	0.00200008	0.00112004	0.0120005	0.00112004	0.00596024	0.00560022	0.00360014	0.00188008	0.00532021	0.00312012	0.025721	0.0110404	0.00712028	0.00612024	0.00284011	0.0111204	0.0024801	0.0152806	0.0312012	0.0110004	0.0386015	0.0159206	0.00832033	0.0147606	0.0292012	0.0267211	0.025361	0.0188008	0.0290012	0.0126005	0.0138406	0.00860034	0.0144406	0.0205608	0.0337614	0.0159206	0.0100004	0.0173207	0.0184007
[truncated: 1 more columns]

## Sheet: SD5_16S-class
Taxonomy	D4M31	D4M32	D4M33	D4M34	D4M35	D4M36	D4M37	D4M38	D4M39	D4M40	D5M31	D5M32	D5M33	D5M34	D5M35	D5M37	D5M38	D5M39	D5M40	D6M31	D6M32	D6M33	D6M34	D6M35	D6M36	D6M37	D6M38	D6M39	D6M40	D9M31	D9M32	D9M33	D9M34	D9M35	D9M36	D9M37	D9M38	D9M39	D9M40	D12M31	D12M32	D12M33	D12M34	D12M35	D12M36	D12M37	D12M38	D12M39	D12M40
Bacteroidia	0.586903	0.572663	0.698788	0.226249	0.612985	0.666547	0.722749	0.687267	0.74179	0.817193	0.659306	0.689188	0.584383	0.670547	0.794752	0.566583	0.609664	0.603424	0.50734	0.662667	0.537141	0.633145	0.700468	0.700748	0.666867	0.643586	0.785231	0.727229	0.711348	0.593184	0.576703	0.455138	0.661946	0.690388	0.578463	0.615225	0.711668	0.700908	0.633025	0.550062	0.630665	0.564263	0.537381	0.614905	0.634425	0.650666	0.73875	0.771391	0.734869
Bacilli	0.108524	0.183567	0.0396816	0.109644	0.158366	0.114605	0.0526421	0.0820033	0.0409216	0.0546422	0.0522021	0.050562	0.0628825	0.0566823	0.0306012	0.115165	0.0774831	0.0814833	0.0568423	0.156966	0.184807	0.128525	0.073883	0.073923	0.131285	0.102204	0.0774831	0.0763231	0.0864035	0.0681627	0.0724429	0.0380015	0.050842	0.119125	0.0773231	0.0606824	0.0468419	0.049082	0.0969639	0.171407	0.0809632	0.0894836	0.216849	0.140766	0.150686	0.180167	0.0290412	0.0470819	0.0574823
Clostridia	0.150966	0.127205	0.212008	0.168487	0.0662426	0.148846	0.185847	0.122045	0.135445	0.104204	0.0818433	0.107924	0.163847	0.158966	0.0734829	0.166807	0.182127	0.184087	0.139366	0.146566	0.216889	0.189208	0.182367	0.174047	0.137966	0.179607	0.100644	0.139846	0.122205	0.273531	0.203288	0.405976	0.24017	0.125485	0.24261	0.269891	0.178007	0.189808	0.200888	0.189248	0.191168	0.196088	0.165847	0.153566	0.160086	0.135445	0.183927	0.141966	0.169367
Verrucomicrobiae	0.0143606	0.0111204	0.000160006	0.00652026	0.00124005	0.000880035	0.000320013	0.00132005	8.00032e-05	0	0.137085	0.0778031	0.0784031	0.0546422	0.0327613	0.0582023	0.0198808	0.0316413	0.0321213	0.000480019	0.000360014	0.000400016	0.000520021	0.00232009	0.000640026	0.00176007	0.00108004	0.000640026	0.000800032	0.00144006	0.0264811	0.000640026	0.00524021	0.0137606	0.000160006	0.000280011	0.000840034	0.00264011	0.00288012	0.0361214	0.0400816	0.0647626	0.0226409	0.0181207	0.000400016	0.000480019	0.000520021	0.000440018	0.000680027
Cyanobacteriia	0	0	4.00016e-05	0.155446	0.00868035	0.0074003	0.000160006	0.0108804	0.00024001	0	0	0	0	0	0	0	0	0	4.00016e-05	0	0	0	0	0	0	0	0	0	0	0	0	0	0	0	0	0	0	0	0	0	0	0	0	0	0	0	0	0	0
unidentified_Deferribacteres	0.0297212	0.00912036	0.00404016	0.0136805	0.0442018	0.0138406	0.00728029	0.0138806	0.0192008	0.00192008	0.0126005	0.0343614	0.0766031	0.00184007	0.0159606	0.0222809	0.025441	0.025241	0.150726	0.00216009	0.00612024	0.00224009	0.00640026	0.00444018	0.0189208	0.00628025	0.00552022	0.0049602	0.00452018	0.00768031	0.0348814	0.0362815	0.00468019	0.0136805	0.0526821	0.00644026	0.00420017	0.00852034	0.00396016	0.00732029	0.0099204	0.0214409	0.00624025	0.00892036	0.00948038	0.00284011	0.00112004	0.00232009	0.00552022
Clostridia_2	0.0344814	0.0121605	0.00428017	0.00588024	0.0434817	0.0121205	0.00024001	0.0051202	0.000320013	0.00364015	0.0176407	0.00516021	0.00400016	0.00632025	0.00552022	0.0153606	0.0410016	0.0354814	0.0803232	0.0155606	0.00780031	0.00592024	0.00792032	0.0129605	0.00456018	0.0049202	0.00364015	0.0115205	0.0126005	0.0355614	0.0231209	0.0382815	0.0187207	0.00944038	0.00380015	0.00524021	0.00984039	0.00832033	0.00576023	0.0229209	0.0126805	0.0444818	0.0216009	0.0320013	0.00308012	0.00412016	0.0074403	0.0075203	0.00452018
Gammaproteobacteria	0.0113605	0.023921	0.00800032	0.115005	0.0326813	0.0159206	0.0126405	0.0280811	0.0225609	0.00300012	0.0191608	0.0212008	0.0104004	0.0216009	0.0151206	0.0357614	0.025961	0.024161	0.0099604	0.00408016	0.0074403	0.0149206	0.00480019	0.00644026	0.0234409	0.0299212	0.0124005	0.0122005	0.0110404	0.00184007	0.00704028	0.00176007	0.00184007	0.00280011	0.00416017	0.00196008	0.00400016	0.00588024	0.00432017	0.00268011	0.00936037	0.00296012	0.00272011	0.000680027	0.000960038	0.00156006	0.0134005	0.00144006	0.00100004
Alphaproteobacteria	0	0	4.00016e-05	0.111524	0.00148006	0.00108004	0.00236009	0.00812032	0.000480019	0	0	0	0	0	0	0	0	0	8.00032e-05	0	0	0	0	0	0	0	0	0	0	0	0	0	0	0	0	0	0	8.00032e-05	0	0	0	0	0	0	0	0	8.00032e-05	0	0
unidentified_Firmicutes	0.0387215	0.0197208	0.0172407	0.00636025	0.0142806	0.0120005	0.00600024	0.0133605	0.0107204	0.00580023	0.0175607	0.0108404	0.00680027	0.0276411	0.024561	0.0131205	0.0126005	0.0108404	0.0168007	0.00712028	0.0120405	0.0129605	0.0142006	0.0165207	0.0120805	0.00912036	0.00772031	0.00928037	0.0144806	0.00560022	0.0136805	0.00540022	0.00464019	0.00632025	0.00408016	0.00700028	0.0103204	0.00840034	0.0156406	0.00484019	0.00816033	0.00444018	0.00944038	0.00792032	0.00352014	0.00320013	0.0050002	0.00544022	0.00408016
Cyanobacteriia_2	0	0	0	0.0202808	0.00308012	0	0	0.000360014	0	0	0	0	0	0	0	0	0	0	0	0	0	0	0	0	0	0	0	0	0	0	0	0	0	0	0	0	0	0	0	0	0	0	0	0	0	0	0	0	0
Methanobacteria	0	0	0	0.0120005	0	0	0	0	0	0	0	0	0	0	0	0	0	0	0	0	0	0	0	0	0	0	0	0	0	0	0	0	0	0	0	0	0	0	0	0	0	0	0	0	0	0	0	0	0
Coriobacteriia	0.00292012	0.00432017	0.00532021	0.00136005	0.00812032	0.000400016	0.000640026	0.00116005	0.00200008	0.000960038	0.000600024	0.00176007	0.000560022	0.000600024	0.00108004	0.00108004	0.00220009	0.00172007	0.00100004	0.000920037	0.00140006	0.00120005	0.00188008	0.00228009	0.000560022	0.000880035	0.00128005	0.00144006	0.00100004	0.00168007	0.00312012	0.00196008	0.00308012	0.0025601	0.00716029	0.00392016	0.00640026	0.00648026	0.00516021	0.00224009	0.0024801	0.00232009	0.0024801	0.00188008	0.00360014	0.00544022	0.0098804	0.0049202	0.00344014
unidentified_Actinobacteria	8.00032e-05	0	0	0.00840034	0.000440018	0.000320013	0	0.00412016	0.000880035	0	0	0	0	0	0	0	0	0	4.00016e-05	0	0	0	0	0	0	0	0	4.00016e-05	0	0	0	0	0	0	0	4.00016e-05	0	0.000120005	0	0	0	0	0	0	0	0	0	0	0
Saccharimonadia	0	0	0	0.00232009	0	0	4.00016e-05	0.000200008	0	0	0	0	0	0	0	0	0	0	0	0	4.00016e-05	0	8.00032e-05	0	0	0.00804032	0	0	8.00032e-05	0	0	0	0	0	0.000200008	0.00024001	4.00016e-05	0.000400016	0.000720029	0	0	0	0	0	0	0	8.00032e-05	0	8.00032e-05
Bacilli_2	0	0	4.00016e-05	0.000920037	0.000160006	0.00480019	0.00608024	0.00292012	0.00132005	0.00112004	0	8.00032e-05	0.000120005	4.00016e-05	0.000200008	4.00016e-05	4.00016e-05	4.00016e-05	0	0.000320013	0.00024001	0.000440018	0.000360014	0.000200008	0.000840034	0.0025601	0.0025201	0.00124005	0.00432017	0.000320013	0.000640026	0.000640026	0.000520021	0.00168007	0.000160006	0.00236009	0.0024801	0.000560022	0.00168007	0.000560022	0.000680027	0.00116005	0.000360014	0.000680027	0	0.000160006	0.00076003	0.000160006	0.000560022
unidentified_Gemmatimonadetes	0	0	0	0.0049602	8.00032e-05	8.00032e-05	4.00016e-05	0.000400016	0	0	0	0	0	0	0	0	0	0	0	0	0	0	0	0	0	0	0	0	0	0	0	0	0	0	0	0	0	0	0	0	0	0	0	0	0	0	0	0	0
Spirochaetia	0	0	0	0.00468019	0	0	0	4.00016e-05	0	0	0	0	0	0	0	0	0	0	0	0	0	0	0	0	0	0	0	0	0	0	0	0	0	0	0	0	0	0	0	0	0	0	0	0	0	0	0	0	0
Bacteroidia_2	0	0	0	0.00188008	0.000280011	0	0.000400016	0.00304012	8.00032e-05	0	0	0	0	0	0	0	0	0	0	0	0	0	0	0	0	0	0	0	0	0	0	0	0	0	0	0	0	0	0	0	0	0	0	0	0	0	0	0	0
Chloroflexia	0	0	0	0.00236009	0	0	0	8.00032e-05	0	0	0	0	0	0	0	0	0	0	0	0	0	0	0	0	0	0	0	0	0	0	0	0	0	0	0	0	0	0	0	0	0	0	0	0	0	0	0	0	0
unidentified_Bacteria	0	0	0	0.00220009	0	8.00032e-05	0	0.00024001	0	0	0	0	0	0	0	0	0	0	0	0	0	0	0	0	0	0	0	0	0	0	0	0	0	0	0	0	0	0	0	0	0	0	0	0	0	0	0	0	0
Fibrobacteria	0	0	0	0.000440018	0	0	0	0.00208008	0	0	0	0	0	0	0	0	0	0	0	0	0	0	0	0	0	0	0	0	0	0	0	0	0	0	0	0	0	0	0	0	0	0	0	0	0	0	0	0	0
Polyangia	0	0	0	0.00204008	0.000120005	8.00032e-05	0	0.00128005	0	0	0	0	0	0	0	0	0	0	0	0	0	0	0	0	0	0	0	0	0	0	0	0	0	0	0	0	0	0	0	0	0	0	0	0	0	0	0	0	0
Phycisphaerae	0	0	0	0.00192008	0	0	0	0	0	0	0	0	0	0	0	0	0	0	0	0	0	0	0	0	0	0	0	0	0	0	0	0	0	0	0	0	0	0	0	0	0	0	0	0	0	0	0	0	0
Acidimicrobiia	0	0	0	0.00168007	0	4.00016e-05	0	0.00100004	0.000200008	0	0	0	0	0	0	0	0	0	0	0	0	0	0	0	0	0	0	0	0	0	0	0	0	0	0	0	0	0	0	0	0	0	0	0	0	0	0	0	0
Gammaproteobacteria_2	0	0	0	0.000640026	0.000120005	8.00032e-05	0.00144006	0.00108004	0	0	0	0	0	0	0	0	0	0	0	0	0	0	0	0	0	0	0	0	0	0	0	0	0	0	0	0	0	0	0	0	0	0	0	0	0	0	0	0	0
Aminicenantia	0	0	0	0.00104004	4.00016e-05	0	0	0	0	0	0	0	0	0	0	0	0	0	0	0	0	0	0	0	0	0	0	0	0	0	0	0	0	0	0	0	0	0	0	0	0	0	0	0	0	0	0	0	0
KD4-96	0	0	0	0.00104004	0	0	0	0.000720029	0	0	0	0	0	0	0	0	0	0	0	0	0	0	0	0	0	0	0	0	0	0	0	0	0	0	0	0	0	0	0	0	0	0	0	0	0	0	0	0	0
Negativicutes	0	0	0	0.000920037	0.000680027	0	0	0	4.00016e-05	0	0	0	0	0	0	0	0	0	0	4.00016e-05	0	0	0	0	0	0	0	0	0	0	0	0	0	0	0	0	0	0	0	0	0	0	0	0	0	0	0	0	0
Blastocatellia	0	0	0	0.000200008	0	8.00032e-05	0	0.000280011	0	0	0	0	0	0	0	0	0	0	0	0	0	0	0	0	0	0	0	0	0	0	0	0	0	0	0	0	0	0	0	0	0	0	0	0	0	0	0	0	0
Chlorobia	0	0	0	0.000840034	0	0	0	0	0	0	0	0	0	0	0	0	0	0	0	0	0	0	0	0	0	0	0	0	0	0	0	0	0	0	0	0	0	0	0	0	0	0	0	0	0	0	0	0	0
Oligoflexia	0	0	0	0.000720029	0	4.00016e-05	0	4.00016e-05	0	0	0	0	0	0	0	0	0	0	0	0	0	0	0	0	0	0	0	0	0	0	0	0	0	0	0	0	0	0	0	0	0	0	0	0	0	0	0	0	0
Myxococcia	0	0	0	0.000680027	0	0	0	0.000120005	0	0	0	0	0	0	0	0	0	0	0	0	0	0	0	0	0	0	0	0	0	0	0	0	0	0	0	0	0	0	0	0	0	0	0	0	0	0	0	0	0
Bdellovibrionia	0	0	0	0.000440018	0	4.00016e-05	0	8.00032e-05	4.00016e-05	0	0	0	0	0	0	0	0	0	0	0	0	0	0	0	0	0	0	0	0	0	0	0	0	0	0	0	0	0	0	0	0	0	0	0	0	0	0	0	0
Alphaproteobacteria_2	0	0	0	8.00032e-05	0	4.00016e-05	0	0.000600024	0	0	0	0	0	0	0	0	0	0	0	0	0	0	0	0	0	0	0	0	0	0	0	0	0	0	0	0	0	0	0	0	0	0	0	0	0	0	0	0	0
Desulfuromonadia	0	0	0	0.00024001	0	8.00032e-05	0	0.000560022	4.00016e-05	0	0	0	0	0	0	0	0	0	0	0	0	0	0	0	0	0	0	0	0	0	0	0	0	0	0	0	0	0	0	0	0	0	0	0	0	0	0	0	0
Anaerolineae	0	0	0	0.000560022	0	0	0	4.00016e-05	0	0	0	0	0	0	0	0	0	0	0	0	0	0	0	0	0	0	0	0	0	0	0	0	0	0	0	0	0	0	0	0	0	0	0	0	0	0	0	0	0
Acidobacteriae	0	0	0	0.00024001	0	0	0	0.000520021	0	0	0	0	0	0	0	0	0	0	0	0	0	0	0	0	0	0	0	0	0	0	0	0	0	0	0	0	0	0	0	0	0	0	0	0	0	0	0	0	0
Polyangia_2	0	0	0	0.000480019	0	0	0	0.000400016	0	0	0	0	0	0	0	0	0	0	0	0	0	0	0	0	0	0	0	0	0	0	0	0	0	0	0	0	0	0	0	0	0	0	0	0	0	0	0	0	0
Nitrospira	0	0	0	0	4.00016e-05	4.00016e-05	0	0.000480019	0	0	0	0	0	0	0	0	0	0	0	0	0	0	0	0	0	0	0	0	0	0	0	0	0	0	0	0	0	0	0	0	0	0	0	0	0	0	0	0	0
unidentified_Kapabacteria	0	0	0	0.000440018	0	0	0	0.00024001	0	0	0	0	0	0	0	0	0	0	0	0	0	0	0	0	0	0	0	0	0	0	0	0	0	0	0	0	0	0	0	0	0	0	0	0	0	0	0	0	0
Vicinamibacteria	0	0	0	0	0	0	0	0.000440018	0	0	0	0	0	0	0	0	0	0	0	0	0	0	0	0	0	0	0	0	0	0	0	0	0	0	0	0	0	0	0	0	0	0	0	0	0	0	0	0	0
Chloroflexia_2	0	0	0	0	0	0	0	0.000360014	0	0	0	0	0	0	0	0	0	0	0	0	0	0	0	0	0	0	0	0	0	0	0	0	0	0	0	0	0	0	0	0	0	0	0	0	0	0	0	0	0
Desulfitobacteriia	0	0	0	0	0	0	0	0.000280011	0	0	0	0	0	0	0	0	0	0	0	0	0	0	0	0	0	0	0	0	0	0	0	0	0	0	0	0	0	0	0	0	0	0	0	0	0	0	0	0	0
Acidimicrobiia_2	0	0	0	4.00016e-05	0	8.00032e-05	0	0	0	0	0	0	0	0	0	0	0	0	4.00016e-05	0	0	0	0	0	0	0	0	0	0	0	0	0	0	0	0	0	0	0	0	0	0	0	0	0	0	0	0	0	0
Vicinamibacteria_2	0	0	0	0	0	0	0	0.000320013	0	0	0	0	0	0	0	0	0	0	0	0	0	0	0	0	0	0	0	0	0	0	0	0	0	0	0	0	0	0	0	0	0	0	0	0	0	0	0	0	0
Thermoleophilia	0	0	0	8.00032e-05	0	0	0	0.000280011	0	0	0	0	0	0	0	0	0	0	0	0	0	0	0	0	0	0	0	0	0	0	0	0	0	0	0	0	0	0	0	0	0	0	0	0	0	0	0	0	0
Fibrobacteria_2	0	0	0	0	0	0	0	4.00016e-05	0	0	0	0	0	0	0	0	0	0	0	0	0	0	0	0	0	0	0	0	0	0	0	0	0	0	0	0	0	0	0	0	0	0	0	0	0	0	0	0	0
Deinococci	0	0	0	0	0	0	0	0	0	0	0	0	0	0	0	0	0	0	0	0	0	0	0	0	0	0	0	0	0	0	0	0	0	0	0	0	0	0	0	0	0	0	0	0	0	0	0	0	0
Holophagae	0	0	0	0	0	0	0	0.000160006	0	0	0	0	0	0	0	0	0	0	0	0	0	0	0	0	0	0	0	0	0	0	0	0	0	0	0	0	0	0	0	0	0	0	0	0	0	0	0	0	0
Verrucomicrobiae_2	0	0	0	0	0	8.00032e-05	0	8.00032e-05	0	0	0	0	0	0	0	0	0	0	0	0	0	0	0	0	0	0	0	0	0	0	0	0	0	0	0	0	0	0	0	0	0	0	0	0	0	0	0	0	0
Acidobacteriae_2	0	0	0	0	0	0	0	0.000120005	0	0	0	0	0	0	0	0	0	0	0	0	0	0	0	0	0	0	0	0	0	0	0	0	0	0	0	0	0	0	0	0	0	0	0	0	0	0	0	0	0
JG30-KF-CM66	0	0	0	0	0	0	0	0.000120005	0	0	0	0	0	0	0	0	0	0	0	0	0	0	0	0	0	0	0	0	0	0	0	0	0	0	0	0	0	0	0	0	0	0	0	0	0	0	0	0	0
unidentified_Chlamydiae	0	0	0	0.000120005	0	0	0	0	0	0	0	0	0	0	0	0	0	0	0	0	0	0	0	0	0	0	0	0	0	0	0	0	0	0	0	0	0	0	0	0	0	0	0	0	0	0	0	0	0
Deinococci_2	0	0	0	0	0	0	0	0	0	0	0	0	0	0	0	0	0	0	0	0	0	0	0	0	0	0	0	0	0	0	0	0	0	0	0	0	0	0	0	0	0	0	0	0	0	0	0	0	0
Desulfovibrionia	0	0	0	0.000120005	0	0	0	0	0	0	0	0	0	0	0	0	0	0	0	0	0	0	0	0	0	0	0	0	0	0	0	0	0	0	0	0	0	0	0	0	0	0	0	0	0	0	0	0	0
Fusobacteriia	0	0	0	0	0	0	0	8.00032e-05	0	0	0	0	0	0	0	0	0	0	0	0	0	0	0	0	0	0	0	0	0	0	0	0	0	0	0	0	0	0	0	0	0	0	0	0	0	0	0	0	0
Coriobacteriia_2	0	0	0	0	8.00032e-05	0	0	0	0	0	0	0	0	0	0	0	0	0	0	0	0	0	0	0	0	0	0	0	0	0	0	0	0	0	0	0	0	0	0	0	0	0	0	0	0	0	0	0	0
Myxococcia_2	0	0	0	0	0	0	0	8.00032e-05	0	0	0	0	0	0	0	0	0	0	0	0	0	0	0	0	0	0	0	0	0	0	0	0	0	0	0	0	0	0	0	0	0	0	0	0	0	0	0	0	0
Campylobacteria	0	0	0	4.00016e-05	0	0	0	4.00016e-05	0	0	0	0	0	0	0	0	0	0	0	0	0	0	0	0	0	0	0	0	0	0	0	0	0	0	0	0	0	0	0	0	0	0	0	0	0	0	0	0	0
Campylobacteria_2	0	0	0	0	4.00016e-05	0	0	4.00016e-05	0	0	0	0	0	0	0	0	0	0	0	0	0	0	0	0	0	0	0	0	0	0	0	0	0	0	0	0	0	0	0	0	0	0	0	0	0	0	0	0	0
Desulfuromonadia_2	0	0	0	0	8.00032e-05	4.00016e-05	0	0	0	0	0	0	0	0	0	0	0	0	0	0	0	0	0	0	0	0	0	0	0	0	0	0	0	0	0	0	0	0	0	0	0	0	0	0	0	0	0	0	0
Thermoleophilia_2	0	0	0	0	0	0	0	8.00032e-05	0	0	0	0	0	0	0	0	0	0	0	0	0	0	0	0	0	0	0	0	0	0	0	0	0	0	0	0	0	0	0	0	0	0	0	0	0	0	0	0	0
unidentified_Gracilibacteria	0	0	0	0	0	0	0	8.00032e-05	4.00016e-05	0	0	0	0	0	0	0	0	0	0	0	0	0	0	0	0	0	0	0	0	0	0	0	0	0	0	0	0	0	0	0	0	0	0	0	0	0	0	0	0
Oligoflexia_2	0	0	0	0	0	0	0	0	0	0	0	0	0	0	0	0	0	0	0	0	0	0	0	0	0	0	0	0	0	0	0	0	0	0	0	0	0	0	0	0	0	0	0	0	0	0	0	0	0
Sericytochromatia	0	0	0	4.00016e-05	0	0	0	4.00016e-05	0	0	0	0	0	0	0	0	0	0	0	0	0	0	0	0	0	0	0	0	0	0	0	0	0	0	0	0	0	0	0	0	0	0	0	0	0	0	0	0	0
Symbiobacteriia	0	0	0	4.00016e-05	0	0	0	0	0	0	0	0	0	0	0	0	0	0	0	0	0	0	0	0	0	0	0	0	0	0	0	0	0	0	0	0	0	0	0	0	0	0	0	0	0	0	0	0	0
unidentified_Elusimicrobia	0	0	0	0	0	0	0	4.00016e-05	0	0	0	0	0	0	0	0	0	0	0	0	0	0	0	0	0	0	0	0	0	0	0	0	0	0	0	0	0	0	0	0	0	0	0	0	0	0	0	0	0
Anaerolineae_2	0	0	0	0	0	0	0	4.00016e-05	0	0	0	0	0	0	0	0	0	0	0	0	0	0	0	0	0	0	0	0	0	0	0	0	0	0	0	0	0	0	0	0	0	0	0	0	0	0	0	0	0
Abditibacteria	0	0	0	4.00016e-05	0	0	0	0	0	0	0	0	0	0	0	0	0	0	0	0	0	0	0	0	0	0	0	0	0	0	0	0	0	0	0	0	0	0	0	0	0	0	0	0	0	0	0	0	0
OM190	0	0	0	0	0	0	0	0	0	0	0	0	0	0	0	0	0	0	0	0	0	0	0	0	0	0	0	0	0	0	0	0	0	0	0	0	0	0	0	0	0	0	0	0	0	0	0	0	0
Fimbriimonadia	0	0	0	0	0	0	0	4.00016e-05	0	0	0	0	0	0	0	0	0	0	0	0	0	0	0	0	0	0	0	0	0	0	0	0	0	0	0	0	0	0	0	0	0	0	0	0	0	0	0	0	0
AKAU4049	0	0	0	0	0	0	0	4.00016e-05	0	0	0	0	0	0	0	0	0	0	0	0	0	0	0	0	0	0	0	0	0	0	0	0	0	0	0	0	0	0	0	0	0	0	0	0	0	0	0	0	0
unidentified_SAR324_clade(Marine_group_B)	0	0	0	0	0	0	0	0	0	0	0	0	0	0	0	0	0	0	0	0	0	0	0	0	0	0	0	0	0	0	0	0	0	0	0	0	0	0	0	0	0	0	0	0	0	0	0	0	0
Desulfobulbia	0	0	0	0	0	0	0	0	0	0	0	0	0	0	0	0	0	0	0	0	0	0	0	0	0	0	0	0	0	0	0	0	0	0	0	0	0	0	0	0	0	0	0	0	0	0	0	0	0
S0134_terrestrial_group	0	0	0	0	0	0	0	4.00016e-05	0	0	0	0	0	0	0	0	0	0	0	0	0	0	0	0	0	0	0	0	0	0	0	0	0	0	0	0	0	0	0	0	0	0	0	0	0	0	0	0	0
Nitrososphaeria	0	0	0	0	0	0	0	4.00016e-05	0	0	0	0	0	0	0	0	0	0	0	0	0	0	0	0	0	0	0	0	0	0	0	0	0	0	0	0	0	0	0	0	0	0	0	0	0	0	0	0	0
Thermoanaerobaculia	0	0	0	0	0	0	0	4.00016e-05	0	0	0	0	0	0	0	0	0	0	0	0	0	0	0	0	0	0	0	0	0	0	0	0	0	0	0	0	0	0	0	0	0	0	0	0	0	0	0	0	0
Entotheonellia	0	0	0	0	0	0	0	0	0	0	0	0	0	0	0	0	0	0	0	0	0	0	0	0	0	0	0	0	0	0	0	0	0	0	0	0	0	0	0	0	0	0	0	0	0	0	0	0	0
Desulfovibrionia_2	0	0	0	0	0	0	0	0	0	0	0	0	0	0	0	0	0	0	0	0	0	0	0	0	0	0	0	0	0	0	0	0	0	0	0	0	0	0	0	0	0	0	0	0	0	0	0	0	0
Others	0.0219609	0.0362014	0.0103604	0.00468019	0.00300012	0.000360014	0.00112004	0.00292012	0.0236009	0.0075203	0.00200008	0.00112004	0.0120005	0.00112004	0.00596024	0.00560022	0.00360014	0.00188008	0.00532021	0.00312012	0.025721	0.0110404	0.00712028	0.00612024	0.00284011	0.0111204	0.0024801	0.0152806	0.0312012	0.0110004	0.0386015	0.0159206	0.00832033	0.0147606	0.0292012	0.0267211	0.025361	0.0188008	0.0290012	0.0126005	0.0138406	0.00860034	0.0144406	0.0205608	0.0337614	0.0159206	0.0100004	0.0173207	0.0184007
[truncated: 1 more columns]

## Sheet: SD6_16S-order
Taxonomy	D4M31	D4M32	D4M33	D4M34	D4M35	D4M36	D4M37	D4M38	D4M39	D4M40	D5M31	D5M32	D5M33	D5M34	D5M35	D5M37	D5M38	D5M39	D5M40	D6M31	D6M32	D6M33	D6M34	D6M35	D6M36	D6M37	D6M38	D6M39	D6M40	D9M31	D9M32	D9M33	D9M34	D9M35	D9M36	D9M37	D9M38	D9M39	D9M40	D12M31	D12M32	D12M33	D12M34	D12M35	D12M36	D12M37	D12M38	D12M39	D12M40
Bacteroidales	0.586903	0.572663	0.698788	0.192208	0.611664	0.663107	0.721229	0.681147	0.73979	0.817193	0.659306	0.689188	0.584383	0.670547	0.794752	0.566583	0.609664	0.603424	0.50734	0.662667	0.537141	0.633145	0.700468	0.700748	0.666867	0.643586	0.785231	0.727229	0.711348	0.593184	0.576703	0.455138	0.661946	0.690388	0.578463	0.615225	0.711668	0.700908	0.633025	0.550062	0.630665	0.564263	0.537381	0.614905	0.634425	0.650666	0.73875	0.771391	0.734869
Lachnospirales	0.111964	0.0943638	0.183407	0.050082	0.0129205	0.134445	0.155446	0.0906036	0.127845	0.0944438	0.0396416	0.0963239	0.119045	0.119845	0.0520021	0.145486	0.158166	0.162767	0.0886435	0.130845	0.176207	0.150486	0.152606	0.0863235	0.126885	0.144926	0.0791632	0.120005	0.099084	0.25237	0.165447	0.375415	0.215569	0.109604	0.229249	0.222409	0.139886	0.171647	0.171927	0.161886	0.164847	0.159766	0.139046	0.135125	0.155286	0.122685	0.171127	0.133845	0.153886
Lactobacillales	0.0682427	0.0678827	0.00288012	0.074403	0.0670027	0.0522421	0.0144806	0.00308012	0.0025601	0.0159206	0.00284011	0.00456018	0.00564023	0.00116005	0.00416017	0.0113605	0.0173607	0.024561	0.0179607	0.141286	0.152766	0.110844	0.0464819	0.0538022	0.0892836	0.0860434	0.00592024	0.0559222	0.0638426	0.050402	0.0228009	0.00420017	0.0359214	0.0558422	0.0220809	0.0076003	0.00548022	0.0195608	0.0690428	0.155206	0.0297612	0.0550422	0.199248	0.112364	0.142166	0.165807	0.00476019	0.0392416	0.0269211
Erysipelotrichales	0.0332813	0.108124	0.0332013	0.025201	0.0675627	0.0576823	0.0288012	0.0764031	0.0378015	0.0387215	0.0486419	0.0456418	0.0568423	0.0454018	0.026081	0.0958838	0.0521621	0.049882	0.0174407	0.0143206	0.0303212	0.0123205	0.024521	0.0166407	0.0412016	0.0110004	0.0698028	0.0192408	0.0214809	0.0148806	0.0464419	0.0103604	0.0122405	0.0582023	0.0536021	0.0120805	0.026001	0.0269611	0.0150806	0.0131605	0.050242	0.0220009	0.0135205	0.025201	0.00828033	0.0134805	0.0232409	0.00780031	0.0303212
Verrucomicrobiales	0.0143606	0.0111204	0.000160006	0.00632025	0.00112004	0.000720029	0.000320013	0.000680027	8.00032e-05	0	0.137085	0.0778031	0.0784031	0.0546422	0.0327613	0.0582023	0.0198808	0.0316413	0.0321213	0.000480019	0.000360014	0.000400016	0.000520021	0.00232009	0.000640026	0.00176007	0.00108004	0.000640026	0.000800032	0.00144006	0.0264811	0.000640026	0.00524021	0.0137606	0.000160006	0.000280011	0.000840034	0.00264011	0.00288012	0.0361214	0.0400816	0.0647626	0.0226409	0.0181207	0.000400016	0.000480019	0.000520021	0.000440018	0.000680027
Deferribacterales	0.0297212	0.00912036	0.00404016	0.0136805	0.0442018	0.0138406	0.00728029	0.0138806	0.0192008	0.00192008	0.0126005	0.0343614	0.0766031	0.00184007	0.0159606	0.0222809	0.025441	0.025241	0.150726	0.00216009	0.00612024	0.00224009	0.00640026	0.00444018	0.0189208	0.00628025	0.00552022	0.0049602	0.00452018	0.00768031	0.0348814	0.0362815	0.00468019	0.0136805	0.0526821	0.00644026	0.00420017	0.00852034	0.00396016	0.00732029	0.0099204	0.0214409	0.00624025	0.00892036	0.00948038	0.00284011	0.00112004	0.00232009	0.00552022
Chloroplast	0	0	4.00016e-05	0.129285	0.00800032	0.00736029	0.000160006	0.00788032	4.00016e-05	0	0	0	0	0	0	0	0	0	4.00016e-05	0	0	0	0	0	0	0	0	0	0	0	0	0	0	0	0	0	0	0	0	0	0	0	0	0	0	0	0	0	0
Lachnospirales_2	0.0145606	0.00448018	8.00032e-05	0.000520021	0.00100004	8.00032e-05	0	0.00104004	0	0	0.000840034	0.000320013	0.00220009	0.000480019	0.000720029	0.00400016	0.00764031	0.00544022	0.023841	0.000600024	0.00160006	0.000680027	0.00188008	0.00128005	0.000800032	0.00128005	0.00104004	0.00180007	0.00616025	0.00208008	0.00916037	0.000720029	0.00132005	0.00228009	0.000520021	0.00024001	0.00184007	0.00312012	0.00136005	0.00228009	0.00320013	0.00652026	0.00324013	0.0176807	0.000440018	0.00184007	0.00380015	0.00200008	0.00212008
Sphingomonadales	0	0	4.00016e-05	0.0936437	0.000520021	0.000800032	4.00016e-05	0.0025201	4.00016e-05	0	0	0	0	0	0	0	0	0	0	0	0	0	0	0	0	0	0	0	0	0	0	0	0	0	0	0	0	0	0	0	0	0	0	0	0	0	0	0	0
Oscillospirales	0.0319613	0.024321	0.0194408	0.0607224	0.049842	0.0049202	0.0192008	0.0170007	0.00324013	0.00436017	0.0350814	0.00612024	0.0156006	0.0341214	0.0154006	0.0121605	0.0123205	0.0099204	0.0441218	0.0118405	0.0366015	0.0286411	0.0214009	0.0844034	0.00984039	0.0226809	0.0120005	0.0142406	0.0154006	0.0124405	0.0219609	0.024041	0.0182007	0.0100004	0.0110804	0.0359614	0.0284811	0.0137606	0.0206008	0.0162807	0.0163607	0.0266811	0.0175607	0.0154806	0.00432017	0.0118005	0.0115205	0.00664027	0.0140406
Enterobacterales	0.0113605	0.023921	0.00800032	0.0772431	0.0306012	0.0146406	0.0116005	0.0203208	0.0181207	0.00300012	0.0191608	0.0212008	0.0103204	0.0214809	0.0151206	0.0357614	0.025961	0.024161	0.00984039	0.00408016	0.0074003	0.0149206	0.00480019	0.00644026	0.0234409	0.0299212	0.0124005	0.0121605	0.0110404	0.00180007	0.00704028	0.00176007	0.00180007	0.00280011	0.00416017	0.00196008	0.00400016	0.00280011	0.00212008	0.00264011	0.00936037	0.00296012	0.00272011	0.000680027	0.000960038	0.00156006	0.00964039	0.00144006	0.00100004
Oscillospirales_2	0.0387215	0.0197208	0.0172407	0.00636025	0.0142806	0.0120005	0.00600024	0.0133605	0.0107204	0.00580023	0.0175607	0.0108404	0.00680027	0.0276411	0.024561	0.0131205	0.0126005	0.0108404	0.0168007	0.00712028	0.0120405	0.0129605	0.0142006	0.0165207	0.0120805	0.00912036	0.00772031	0.00928037	0.0144806	0.00560022	0.0136805	0.00540022	0.00464019	0.00632025	0.00408016	0.00700028	0.0103204	0.00840034	0.0156406	0.00484019	0.00816033	0.00444018	0.00944038	0.00792032	0.00352014	0.00320013	0.0050002	0.00544022	0.00408016
Oscillospirales_3	0.0196408	0.0074403	0.00420017	0.00412016	0.0424817	0.0120405	0.00024001	0.00408016	0.000320013	0.00364015	0.0166807	0.00436017	0.00164007	0.00372015	0.00428017	0.0113605	0.0332413	0.0300412	0.0564823	0.0149206	0.00616025	0.00516021	0.00592024	0.0115605	0.00352014	0.00352014	0.0024801	0.00964039	0.00640026	0.0333213	0.0138806	0.0375615	0.0173207	0.00716029	0.00328013	0.0050002	0.00792032	0.00520021	0.00440018	0.0206008	0.00948038	0.0378815	0.0180807	0.0143206	0.00264011	0.00228009	0.00360014	0.00552022	0.0024001
Acholeplasmatales	0.00700028	0.0075603	0.00360014	0.00572023	0.023801	0.00468019	0.00936037	0.00128005	0.000160006	0	0.000720029	0.000360014	0.000400016	0.0101204	0.000360014	0.00792032	0.00796032	0.00704028	0.0214409	0.00136005	0.00172007	0.00536021	0.00288012	0.00348014	0.000800032	0.00516021	0.00176007	0.00116005	0.00108004	0.00288012	0.00320013	0.0234409	0.00268011	0.0050802	0.00164007	0.0410016	0.0153206	0.00228009	0.0127205	0.00304012	0.000960038	0.0124405	0.00408016	0.00320013	0.00024001	0.000880035	0.000600024	4.00016e-05	0.00024001
Clostridiales	0	0	0	0.0352814	0.000280011	0.000200008	8.00032e-05	0.000480019	8.00032e-05	0	0	0	0	0	4.00016e-05	0	0	0	0	0	0	0	0	0	0	0	4.00016e-05	0	0	8.00032e-05	0	0	0	0	0	0	4.00016e-05	8.00032e-05	0	0	0	0	0	0	0	0	0	0	0
Clostridia_vadinBB60_group	0.00452018	0.00692028	0.00836033	0.00720029	0.00140006	0.00812032	0.00864035	0.0114805	0.000480019	0.00384015	0.00628025	0.00520021	0.0286011	0.00452018	0.00532021	0.0074003	0.0098804	0.00952038	0.00588024	0.00320013	0.00372015	0.00972039	0.0075603	0.00268011	0.000920037	0.0112004	0.00904036	0.0048802	0.00720029	0.0074403	0.0141606	0.00580023	0.00552022	0.0050002	0.00168007	0.0105204	0.00848034	0.00280011	0.00676027	0.0101204	0.00900036	0.00796032	0.00824033	0.0024401	0.00024001	0.000600024	0.000480019	8.00032e-05	0.000880035
Pseudomonadales	0	0	0	0.0157206	0.000160006	4.00016e-05	0.000800032	0.00148006	0.00272011	0	0	0	8.00032e-05	0.000120005	0	0	0	0	4.00016e-05	0	0	0	0	0	0	0	0	4.00016e-05	0	0	0	0	4.00016e-05	0	0	0	0	0.00296012	0.00200008	4.00016e-05	0	0	0	0	0	0	0.00356014	0	0
Leptolyngbyales	0	0	0	0.0202808	0.00308012	0	0	0.000360014	0	0	0	0	0	0	0	0	0	0	0	0	0	0	0	0	0	0	0	0	0	0	0	0	0	0	0	0	0	0	0	0	0	0	0	0	0	0	0	0	0
Cytophagales	0	0	0	0.0196408	0.000560022	0.000360014	4.00016e-05	0.00108004	0.000160006	0	0	0	0	0	0	0	0	0	0	0	0	0	0	0	0	0	0	0	0	0	0	0	0	0	0	0	0	0	0	0	0	0	0	0	0	0	0	0	0
Burkholderiales	0	0	0	0.0174807	0.00192008	0.00120005	0.00024001	0.00416017	0.00148006	0	0	0	0	0	0	0	0	0	4.00016e-05	0	4.00016e-05	0	0	0	0	0	0	0	0	4.00016e-05	0	0	0	0	0	0	0	0.000120005	0.000200008	0	0	0	0	0	0	0	0.000200008	0	0
Leptolyngbyales_2	0	0	0	0.0137606	0.000120005	0	0	0.000840034	0	0	0	0	0	0	0	0	0	0	0	0	0	0	0	0	0	0	0	0	0	0	0	0	0	0	0	0	0	0	0	0	0	0	0	0	0	0	0	0	0
Methanobacteriales	0	0	0	0.0120005	0	0	0	0	0	0	0	0	0	0	0	0	0	0	0	0	0	0	0	0	0	0	0	0	0	0	0	0	0	0	0	0	0	0	0	0	0	0	0	0	0	0	0	0	0
Cyanobacteriales	0	0	0	0.0102404	0.000200008	0	0	0.00192008	0.000160006	0	0	0	0	0	0	0	0	0	0	0	0	0	0	0	0	0	0	0	0	0	0	0	0	0	0	0	0	0	0	0	0	0	0	0	0	0	0	0	0
Coriobacteriales	0.00292012	0.00432017	0.00532021	0.00136005	0.00812032	0.000400016	0.000640026	0.00108004	0.00200008	0.000960038	0.000600024	0.00176007	0.000560022	0.000600024	0.00108004	0.00108004	0.00220009	0.00172007	0.00100004	0.000920037	0.00140006	0.00120005	0.00188008	0.00228009	0.000560022	0.000880035	0.00128005	0.00144006	0.00100004	0.00168007	0.00312012	0.00196008	0.00308012	0.0025601	0.00716029	0.00392016	0.00640026	0.00648026	0.00516021	0.00224009	0.0024801	0.00232009	0.0024801	0.00188008	0.00360014	0.00544022	0.0098804	0.0049202	0.00344014
Rickettsiales	0	0	0	0.00964039	8.00032e-05	4.00016e-05	0	0.000200008	0	0	0	0	0	0	0	0	0	0	4.00016e-05	0	0	0	0	0	0	0	0	0	0	0	0	0	0	0	0	0	0	0	0	0	0	0	0	0	0	0	0	0	0
Saccharimonadales	0	0	0	0.00232009	0	0	4.00016e-05	0.000200008	0	0	0	0	0	0	0	0	0	0	0	0	4.00016e-05	0	8.00032e-05	0	0	0.00804032	0	0	8.00032e-05	0	0	0	0	0	0.000200008	0.00024001	4.00016e-05	0.000400016	0.000720029	0	0	0	0	0	0	0	8.00032e-05	0	8.00032e-05
Christensenellales	0.00136005	0.000920037	0.000400016	0.00608024	0.00124005	0.000360014	0.000640026	0.00100004	0.000680027	0.000960038	0.000280011	0.000160006	0.00024001	0.000280011	0.000160006	0.000560022	0.000360014	0.000480019	0.000280011	0.000120005	0.000200008	0.00024001	0.000560022	0.000280011	0.000200008	0.000480019	0.000280011	0.000360014	0.000280011	0.000440018	0.000920037	0.000120005	0.000280011	0.00024001	0.000160006	0.000480019	0.000600024	0.00116005	0.000640026	0.000480019	0.000560022	0.000320013	0.000320013	0.000200008	0.000120005	0.000200008	0.000280011	0.00108004	0.000280011
Erysipelotrichales_2	0	0	4.00016e-05	0.000920037	0.000160006	0.00480019	0.00608024	0.00292012	0.00112004	0.00112004	0	8.00032e-05	0.000120005	4.00016e-05	0.000200008	4.00016e-05	4.00016e-05	4.00016e-05	0	0.000320013	0.00024001	0.000440018	0.000360014	0.000200008	0.000840034	0.0025601	0.0025201	0.00124005	0.00432017	0.000320013	0.000640026	0.000640026	0.000520021	0.00168007	0.000160006	0.00236009	0.0024801	0.000560022	0.00168007	0.000560022	0.000680027	0.00116005	0.000360014	0.000680027	0	0.000160006	0.00076003	0.000160006	0.000560022
Gemmatimonadales	0	0	0	0.0049602	8.00032e-05	8.00032e-05	4.00016e-05	0.000400016	0	0	0	0	0	0	0	0	0	0	0	0	0	0	0	0	0	0	0	0	0	0	0	0	0	0	0	0	0	0	0	0	0	0	0	0	0	0	0	0	0
Spirochaetales	0	0	0	0.00468019	0	0	0	4.00016e-05	0	0	0	0	0	0	0	0	0	0	0	0	0	0	0	0	0	0	0	0	0	0	0	0	0	0	0	0	0	0	0	0	0	0	0	0	0	0	0	0	0
Micrococcales	8.00032e-05	0	0	0.00456018	4.00016e-05	0.000160006	0	0.00320013	0.000400016	0	0	0	0	0	0	0	0	0	4.00016e-05	0	0	0	0	0	0	0	0	4.00016e-05	0	0	0	0	0	0	0	4.00016e-05	0	4.00016e-05	0	0	0	0	0	0	0	0	0	0	0
Peptostreptococcales-Tissierellales	0.000480019	0.00024001	8.00032e-05	0.00448018	0.000280011	0	4.00016e-05	0.000320013	0.00288012	0	0	0	0	0	0	0	4.00016e-05	0	4.00016e-05	0.000120005	0	0	0	0	0	0	0	0	0	4.00016e-05	4.00016e-05	0	0	0	4.00016e-05	0	0	0.000200008	4.00016e-05	0	0	4.00016e-05	0	4.00016e-05	0	0	0	0	0
Rhodobacterales	0	0	0	0.00440018	0.000320013	8.00032e-05	0.00180007	0.00184007	0.000440018	0	0	0	0	0	0	0	0	0	0	0	0	0	0	0	0	0	0	0	0	0	0	0	0	0	0	0	0	4.00016e-05	0	0	0	0	0	0	0	0	4.00016e-05	0	0
Clostridia_UCG-014	0	0	4.00016e-05	0.00424017	8.00032e-05	4.00016e-05	4.00016e-05	0	4.00016e-05	4.00016e-05	8.00032e-05	4.00016e-05	4.00016e-05	0	0	0	0	0	0	4.00016e-05	0	4.00016e-05	0	0	4.00016e-05	0	0	0	4.00016e-05	0	4.00016e-05	0	4.00016e-05	0	0.000160006	0	0	0	0.00024001	0	4.00016e-05	0	4.00016e-05	0	0	0	0	0	0
Bifidobacteriales	0	0	0	0.00364015	0.000400016	0	0	0.000120005	0	0	0	0	0	0	0	0	0	0	0	0	0	0	0	0	0	0	0	0	0	0	0	0	0	0	0	0	0	8.00032e-05	0	0	0	0	0	0	0	0	0	0	0
Sphingobacteriales	0	0	0	0.00340014	0.000200008	0.00144006	4.00016e-05	0.00124005	0.000120005	0	0	0	0	0	0	0	0	0	0	0	0	0	0	0	0	0	0	0	0	0	0	0	0	0	0	0	0	0	0	0	0	0	0	0	0	0	0	0	0
Bacillales	0	0	0	0.00164007	0	0	0	0.00120005	0.000400016	0	0	0	0	0	0	0	0	0	0	0	0	0	0	0	0	0	0	0	0	0	0	0	0	0	0	0	0	0.000280011	0.000120005	0	0	0	0	0	0	0	0.000440018	0	0
Pseudanabaenales	0	0	0	0.00216009	8.00032e-05	0	0	0.000200008	0	0	0	0	0	0	0	0	0	0	0	0	0	0	0	0	0	0	0	0	0	0	0	0	0	0	0	0	0	0	0	0	0	0	0	0	0	0	0	0	0
Chitinophagales	0	0	0	0.00292012	0.000280011	0.000200008	0	0.000920037	4.00016e-05	0	0	0	0	0	0	0	0	0	0	0	0	0	0	0	0	0	0	0	0	0	0	0	0	0	0	0	0	0	0	0	0	0	0	0	0	0	0	0	0
Peptococcales	0.000280011	0.00024001	0	0.00124005	0	0	0	0	0	0	0.000120005	0.000480019	0.000160006	0.00212008	0.000520021	0	0.000120005	0	0	4.00016e-05	4.00016e-05	8.00032e-05	0.000120005	0.000120005	0.00024001	0.000120005	0.000120005	8.00032e-05	4.00016e-05	0.000160006	8.00032e-05	0	8.00032e-05	0	0	0	8.00032e-05	0	0	4.00016e-05	0	8.00032e-05	0.000280011	0	0	0	4.00016e-05	0	0
Flavobacteriales	0	0	0	0.0026001	0.000200008	0.00136005	0.00144006	0.00236009	0.00168007	0	0	0	0	0	0	0	0	0	0	0	0	0	0	0	0	0	0	0	0	0	0	0	0	0	0	0	0	0	0	0	0	0	0	0	0	0	0	0	0
Chitinophagales_2	0	0	0	0.000640026	0.000200008	0	0	0.0024001	8.00032e-05	0	0	0	0	0	0	0	0	0	0	0	0	0	0	0	0	0	0	0	0	0	0	0	0	0	0	0	0	0	0	0	0	0	0	0	0	0	0	0	0
Chloroflexales	0	0	0	0.00236009	0	0	0	0	0	0	0	0	0	0	0	0	0	0	0	0	0	0	0	0	0	0	0	0	0	0	0	0	0	0	0	0	0	0	0	0	0	0	0	0	0	0	0	0	0
Rhizobiales	0	0	0	0.00144006	0.000360014	4.00016e-05	0	0.00232009	0	0	0	0	0	0	0	0	0	0	0	0	0	0	0	0	0	0	0	0	0	0	0	0	0	0	0	0	0	0	0	0	0	0	0	0	0	0	0	0	0
Acetobacterales	0	0	0	0.00228009	8.00032e-05	4.00016e-05	0	0.000120005	0	0	0	0	0	0	0	0	0	0	4.00016e-05	0	0	0	0	0	0	0	0	0	0	0	0	0	0	0	0	0	0	0	0	0	0	0	0	0	0	0	0	0	0
Fibrobacterales	0	0	0	0.000440018	0	0	0	0.00208008	0	0	0	0	0	0	0	0	0	0	0	0	0	0	0	0	0	0	0	0	0	0	0	0	0	0	0	0	0	0	0	0	0	0	0	0	0	0	0	0	0
Xanthomonadales	0	0	0	0.00200008	0	4.00016e-05	0	0.000720029	0.00024001	0	0	0	0	0	0	0	0	0	0	0	0	0	0	0	0	0	0	0	0	0	0	0	0	0	0	0	0	0	0	0	0	0	0	0	0	0	0	0	0
RF39	0	0	0	0.00196008	0	0	0	0	0	0	0	0	0	0	0	0	0	0	0	0	0	0	0	0	0	0	0	0	0	0	0	0	0	0	0	0	0	0	0	0	0	0	0	0	0	0	0	0	0
Phycisphaerales	0	0	0	0.00192008	0	0	0	0	0	0	0	0	0	0	0	0	0	0	0	0	0	0	0	0	0	0	0	0	0	0	0	0	0	0	0	0	0	0	0	0	0	0	0	0	0	0	0	0	0
Microtrichales	0	0	0	0.00168007	0	4.00016e-05	0	0.000800032	0.000200008	0	0	0	0	0	0	0	0	0	0	0	0	0	0	0	0	0	0	0	0	0	0	0	0	0	0	0	0	0	0	0	0	0	0	0	0	0	0	0	0
Frankiales	0	0	0	0.00164007	0	8.00032e-05	0	0	0	0	0	0	0	0	0	0	0	0	0	0	0	0	0	0	0	0	0	0	0	0	0	0	0	0	0	0	0	0	0	0	0	0	0	0	0	0	0	0	0
Xanthomonadales_2	0	0	0	8.00032e-05	0.000120005	8.00032e-05	0	0.000120005	0	0	0	0	0	0	0	0	0	0	0	0	0	0	0	0	0	0	0	0	0	0	0	0	0	0	0	0	0	0	0	0	0	0	0	0	0	0	0	0	0
Monoglobales	0.000680027	0.000440018	0.000280011	8.00032e-05	0.000160006	0.00076003	0.000560022	0.000520021	0.000120005	0.000520021	0.000480019	8.00032e-05	0.000320013	0.000200008	0.000560022	0.00120005	0.00136005	0.00140006	0.000400016	0.000400016	0.000160006	4.00016e-05	0.000160006	0.000360014	8.00032e-05	0.000200008	4.00016e-05	0.000360014	0.000200008	0.000720029	0.000720029	0.000560022	0.000560022	0.000600024	0.000200008	0.000280011	0.000440018	0.000120005	8.00032e-05	0.000400016	0.000320013	0.00132005	0.000640026	0.000280011	8.00032e-05	0.000120005	0.000440018	8.00032e-05	0.000160006
Pseudomonadales_2	0	0	0	0	0	0	0.00144006	0.000840034	0	0	0	0	0	0	0	0	0	0	0	0	0	0	0	0	0	0	0	0	0	0	0	0	0	0	0	0	0	0	0	0	0	0	0	0	0	0	0	0	0
Polyangiales	0	0	0	0.00140006	8.00032e-05	4.00016e-05	0	0.00112004	0	0	0	0	0	0	0	0	0	0	0	0	0	0	0	0	0	0	0	0	0	0	0	0	0	0	0	0	0	0	0	0	0	0	0	0	0	0	0	0	0
Cytophagales_2	0	0	0	0.00124005	4.00016e-05	0	0	0.000440018	0	0	0	0	0	0	0	0	0	0	0	0	0	0	0	0	0	0	0	0	0	0	0	0	0	0	0	0	0	0	0	0	0	0	0	0	0	0	0	0	0
Eubacteriales	0	0	0	0.000280011	4.00016e-05	0	0.00120005	0.000640026	8.00032e-05	4.00016e-05	0	0	0	0	0	0	0	0	0	0	0	4.00016e-05	8.00032e-05	0	0	0.000120005	8.00032e-05	0	0	0	0	0	0	4.00016e-05	4.00016e-05	0.00024001	8.00032e-05	4.00016e-05	0.000600024	8.00032e-05	4.00016e-05	0	0	0	4.00016e-05	4.00016e-05	8.00032e-05	0.00024001	0.000120005
EC3	0	0	0	0.00108004	0	0	0	0	0	0	0	0	0	0	0	0	0	0	0	0	0	0	0	0	0	0	0	0	0	0	0	0	0	0	0	0	0	0	0	0	0	0	0	0	0	0	0	0	0
Aminicenantales	0	0	0	0.00104004	4.00016e-05	0	0	0	0	0	0	0	0	0	0	0	0	0	0	0	0	0	0	0	0	0	0	0	0	0	0	0	0	0	0	0	0	0	0	0	0	0	0	0	0	0	0	0	0
PLTA13	0	0	0	0.000920037	0	0	0	0	0	0	0	0	0	0	0	0	0	0	0	0	0	0	0	0	0	0	0	0	0	0	0	0	0	0	0	0	0	0	0	0	0	0	0	0	0	0	0	0	0
Acidaminococcales	0	0	0	0.000920037	4.00016e-05	0	0	0	0	0	0	0	0	0	0	0	0	0	0	0	0	0	0	0	0	0	0	0	0	0	0	0	0	0	0	0	0	0	0	0	0	0	0	0	0	0	0	0	0
Blastocatellales	0	0	0	0.000200008	0	8.00032e-05	0	0.000280011	0	0	0	0	0	0	0	0	0	0	0	0	0	0	0	0	0	0	0	0	0	0	0	0	0	0	0	0	0	0	0	0	0	0	0	0	0	0	0	0	0
Chlorobiales	0	0	0	0.000840034	0	0	0	0	0	0	0	0	0	0	0	0	0	0	0	0	0	0	0	0	0	0	0	0	0	0	0	0	0	0	0	0	0	0	0	0	0	0	0	0	0	0	0	0	0
Staphylococcales	0	0	0	0.000720029	0	0	0	4.00016e-05	0	0	0	0	0	0	0	0	0	0	0	0	0	0	0	0	0	0	0	0	0	0	0	0	0	0	0	0	4.00016e-05	0	0	0	0	0	0	0	0	0	0	0	0
Myxococcales	0	0	0	0.000680027	0	0	0	0.000120005	0	0	0	0	0	0	0	0	0	0	0	0	0	0	0	0	0	0	0	0	0	0	0	0	0	0	0	0	0	0	0	0	0	0	0	0	0	0	0	0	0
Veillonellales-Selenomonadales	0	0	0	0	0.000640026	0	0	0	4.00016e-05	0	0	0	0	0	0	0	0	0	0	4.00016e-05	0	0	0	0	0	0	0	0	0	0	0	0	0	0	0	0	0	0	0	0	0	0	0	0	0	0	0	0	0
0319-6G20	0	0	0	0.000600024	0	4.00016e-05	0	4.00016e-05	0	0	0	0	0	0	0	0	0	0	0	0	0	0	0	0	0	0	0	0	0	0	0	0	0	0	0	0	0	0	0	0	0	0	0	0	0	0	0	0	0
Gemmatimonadales_2	0	0	0	0.000560022	0	0	0	0.00024001	0	0	0	0	0	0	0	0	0	0	0	0	0	0	0	0	0	0	0	0	0	0	0	0	0	0	0	0	0	0	0	0	0	0	0	0	0	0	0	0	0
SBR1031	0	0	0	0.000560022	0	0	0	4.00016e-05	0	0	0	0	0	0	0	0	0	0	0	0	0	0	0	0	0	0	0	0	0	0	0	0	0	0	0	0	0	0	0	0	0	0	0	0	0	0	0	0	0
SAR11_clade	0	0	0	0	0	0	0.000400016	0.000520021	0	0	0	0	0	0	0	0	0	0	0	0	0	0	0	0	0	0	0	0	0	0	0	0	0	0	0	0	0	0	0	0	0	0	0	0	0	0	0	0	0
Propionibacteriales	0	0	0	4.00016e-05	0	8.00032e-05	0	0.000520021	0.000400016	0	0	0	0	0	0	0	0	0	0	0	0	0	0	0	0	0	0	0	0	0	0	0	0	0	0	0	0	0	0	0	0	0	0	0	0	0	0	0	0
Polyangiales_2	0	0	0	0.000480019	0	0	0	0.000400016	0	0	0	0	0	0	0	0	0	0	0	0	0	0	0	0	0	0	0	0	0	0	0	0	0	0	0	0	0	0	0	0	0	0	0	0	0	0	0	0	0
Phormidesmiales	0	0	0	0	0.000280011	0	0	4.00016e-05	4.00016e-05	0	0	0	0	0	0	0	0	0	0	0	0	0	0	0	0	0	0	0	0	0	0	0	0	0	0	0	0	0	0	0	0	0	0	0	0	0	0	0	0
Nitrospirales	0	0	0	0	4.00016e-05	4.00016e-05	0	0.000480019	0	0	0	0	0	0	0	0	0	0	0	0	0	0	0	0	0	0	0	0	0	0	0	0	0	0	0	0	0	0	0	0	0	0	0	0	0	0	0	0	0
Kapabacteriales	0	0	0	0.000440018	0	0	0	0.00024001	0	0	0	0	0	0	0	0	0	0	0	0	0	0	0	0	0	0	0	0	0	0	0	0	0	0	0	0	0	0	0	0	0	0	0	0	0	0	0	0	0
Opitutales	0	0	0	0.000200008	0	0.000120005	0	0.000400016	0	0	0	0	0	0	0	0	0	0	0	0	0	0	0	0	0	0	0	0	0	0	0	0	0	0	0	0	0	0	0	0	0	0	0	0	0	0	0	0	0
Bdellovibrionales	0	0	0	0.000160006	0	0	0	8.00032e-05	0	0	0	0	0	0	0	0	0	0	0	0	0	0	0	0	0	0	0	0	0	0	0	0	0	0	0	0	0	0	0	0	0	0	0	0	0	0	0	0	0
Burkholderiales_2	0	0	0	0.000400016	0	0	0	4.00016e-05	0	0	0	0	0	0	0	0	0	0	0	0	0	0	0	0	0	0	0	0	0	0	0	0	0	0	0	0	0	0	0	0	0	0	0	0	0	0	0	0	0
Nannocystales	0	0	0	0.000400016	0	0	0	8.00032e-05	0	0	0	0	0	0	0	0	0	0	0	0	0	0	0	0	0	0	0	0	0	0	0	0	0	0	0	0	0	0	0	0	0	0	0	0	0	0	0	0	0
Holosporales	0	0	0	4.00016e-05	0	0	0	0.000400016	0	0	0	0	0	0	0	0	0	0	0	0	0	0	0	0	0	0	0	0	0	0	0	0	0	0	0	0	0	0	0	0	0	0	0	0	0	0	0	0	0
Flavobacteriales_2	0	0	0	0	0	0	0.000400016	0.000200008	0	0	0	0	0	0	0	0	0	0	0	0	0	0	0	0	0	0	0	0	0	0	0	0	0	0	0	0	0	0	0	0	0	0	0	0	0	0	0	0	0
Desulfitobacteriales	0	0	0	0	0	0	0	0.000280011	0	0	0	0	0	0	0	0	0	0	0	0	0	0	0	0	0	0	0	0	0	0	0	0	0	0	0	0	0	0	0	0	0	0	0	0	0	0	0	0	0
Chloroflexales_2	0	0	0	0	0	0	0	0.000360014	0	0	0	0	0	0	0	0	0	0	0	0	0	0	0	0	0	0	0	0	0	0	0	0	0	0	0	0	0	0	0	0	0	0	0	0	0	0	0	0	0
Geobacterales	0	0	0	0	0	0	0	0.000360014	0	0	0	0	0	0	0	0	0	0	0	0	0	0	0	0	0	0	0	0	0	0	0	0	0	0	0	0	0	0	0	0	0	0	0	0	0	0	0	0	0
Rhizobiales_2	0	0	0	4.00016e-05	0	4.00016e-05	0	0.000120005	0	0	0	0	0	0	0	0	0	0	0	0	0	0	0	0	0	0	0	0	0	0	0	0	0	0	0	0	0	0	0	0	0	0	0	0	0	0	0	0	0
Bryobacterales	0	0	0	0.000120005	0	0	0	0.000320013	0	0	0	0	0	0	0	0	0	0	0	0	0	0	0	0	0	0	0	0	0	0	0	0	0	0	0	0	0	0	0	0	0	0	0	0	0	0	0	0	0
Vicinamibacterales	0	0	0	0	0	0	0	0.000320013	0	0	0	0	0	0	0	0	0	0	0	0	0	0	0	0	0	0	0	0	0	0	0	0	0	0	0	0	0	0	0	0	0	0	0	0	0	0	0	0	0
Bacteriovoracales	0	0	0	0.000280011	0	4.00016e-05	0	0	4.00016e-05	0	0	0	0	0	0	0	0	0	0	0	0	0	0	0	0	0	0	0	0	0	0	0	0	0	0	0	0	0	0	0	0	0	0	0	0	0	0	0	0
Legionellales	0	0	0	0.000280011	0	0	0	0	0	0	0	0	0	0	0	0	0	0	4.00016e-05	0	0	0	0	0	0	0	0	0	0	0	0	0	0	0	0	0	0	0	0	0	0	0	0	0	0	0	0	0	0
Reyranellales	0	0	0	0	0	4.00016e-05	0	0.000160006	0	0	0	0	0	0	0	0	0	0	0	0	0	0	0	0	0	0	0	0	0	0	0	0	0	0	0	0	0	4.00016e-05	0	0	0	0	0	0	0	0	4.00016e-05	0	0
Microtrichales_2	0	0	0	4.00016e-05	0	4.00016e-05	0	0	0	0	0	0	0	0	0	0	0	0	0	0	0	0	0	0	0	0	0	0	0	0	0	0	0	0	0	0	0	0	0	0	0	0	0	0	0	0	0	0	0
Subgroup_17	0	0	0	0	0	0	0	0.00024001	0	0	0	0	0	0	0	0	0	0	0	0	0	0	0	0	0	0	0	0	0	0	0	0	0	0	0	0	0	0	0	0	0	0	0	0	0	0	0	0	0
Granulosicoccales	0	0	0	0	0	0	0	0.00024001	0	0	0	0	0	0	0	0	0	0	0	0	0	0	0	0	0	0	0	0	0	0	0	0	0	0	0	0	0	0	0	0	0	0	0	0	0	0	0	0	0
Blfdi19	0	0	0	0.00024001	4.00016e-05	0	0	4.00016e-05	0	0	0	0	0	0	0	0	0	0	0	0	0	0	0	0	0	0	0	0	0	0	0	0	0	0	0	0	0	0	0	0	0	0	0	0	0	0	0	0	0
Bradymonadales	0	0	0	0.00024001	0	0	0	4.00016e-05	4.00016e-05	0	0	0	0	0	0	0	0	0	0	0	0	0	0	0	0	0	0	0	0	0	0	0	0	0	0	0	0	0	0	0	0	0	0	0	0	0	0	0	0
Frankiales_2	0	0	0	4.00016e-05	0	8.00032e-05	0	0.000160006	0	0	0	0	0	0	0	0	0	0	0	0	0	0	0	0	0	0	0	0	0	0	0	0	0	0	0	0	0	0	0	0	0	0	0	0	0	0	0	0	0
Vicinamibacterales_2	0	0	0	0	0	0	0	0.000200008	0	0	0	0	0	0	0	0	0	0	0	0	0	0	0	0	0	0	0	0	0	0	0	0	0	0	0	0	0	0	0	0	0	0	0	0	0	0	0	0	0
Caulobacterales	0	0	0	8.00032e-05	0.000120005	4.00016e-05	0	0.000160006	0	0	0	0	0	0	0	0	0	0	0	0	0	0	0	0	0	0	0	0	0	0	0	0	0	0	0	0	0	0	0	0	0	0	0	0	0	0	0	0	0
unidentified_Acidobacteriae	0	0	0	0.000120005	0	0	0	0.000200008	0	0	0	0	0	0	0	0	0	0	0	0	0	0	0	0	0	0	0	0	0	0	0	0	0	0	0	0	0	0	0	0	0	0	0	0	0	0	0	0	0
Defluviicoccales	0	0	0	0	0	0	0	0.000200008	0	0	0	0	0	0	0	0	0	0	0	0	0	0	0	0	0	0	0	0	0	0	0	0	0	0	0	0	0	0	0	0	0	0	0	0	0	0	0	0	0
Bacillales_2	0	0	0	0	0	0	0	0	0.000200008	0	0	0	0	0	0	0	0	0	0	0	0	0	0	0	0	0	0	0	0	0	0	0	0	0	0	0	0	0	0	0	0	0	0	0	0	0	0	0	0
IMCC26256	0	0	0	0	0	0	0	0.000200008	0	0	0	0	0	0	0	0	0	0	0	0	0	0	0	0	0	0	0	0	0	0	0	0	0	0	0	0	0	0	0	0	0	0	0	0	0	0	0	0	0
Solirubrobacterales	0	0	0	8.00032e-05	0	0	0	0.000200008	0	0	0	0	0	0	0	0	0	0	0	0	0	0	0	0	0	0	0	0	0	0	0	0	0	0	0	0	0	0	0	0	0	0	0	0	0	0	0	0	0
Diplorickettsiales	0	0	0	0.000160006	0	0	0	0	0	0	0	0	0	0	0	0	0	0	0	0	0	0	0	0	0	0	0	0	0	0	0	0	0	0	0	0	0	0	0	0	0	0	0	0	0	0	0	0	0
Subgroup_7	0	0	0	0	0	0	0	0.000160006	0	0	0	0	0	0	0	0	0	0	0	0	0	0	0	0	0	0	0	0	0	0	0	0	0	0	0	0	0	0	0	0	0	0	0	0	0	0	0	0	0
Desulfuromonadales	0	0	0	0	0	8.00032e-05	0	0.000160006	0	0	0	0	0	0	0	0	0	0	0	0	0	0	0	0	0	0	0	0	0	0	0	0	0	0	0	0	0	0	0	0	0	0	0	0	0	0	0	0	0
Deinococcales	0	0	0	0	0	0	0	0	0	0	0	0	0	0	0	0	0	0	0	0	0	0	0	0	0	0	0	0	0	0	0	0	0	0	0	0	0	0	0	0	0	0	0	0	0	0	0	0	0
Chthoniobacterales	0	0	0	0	0.000120005	4.00016e-05	0	0.000160006	0	0	0	0	0	0	0	0	0	0	0	0	0	0	0	0	0	0	0	0	0	0	0	0	0	0	0	0	0	0	0	0	0	0	0	0	0	0	0	0	0
Verrucomicrobiales_2	0	0	0	0	0	8.00032e-05	0	8.00032e-05	0	0	0	0	0	0	0	0	0	0	0	0	0	0	0	0	0	0	0	0	0	0	0	0	0	0	0	0	0	0	0	0	0	0	0	0	0	0	0	0	0
Fibrobacterales_2	0	0	0	0	0	0	0	4.00016e-05	0	0	0	0	0	0	0	0	0	0	0	0	0	0	0	0	0	0	0	0	0	0	0	0	0	0	0	0	0	0	0	0	0	0	0	0	0	0	0	0	0
Acidobacteriales	0	0	0	0	0	0	0	0.000120005	0	0	0	0	0	0	0	0	0	0	0	0	0	0	0	0	0	0	0	0	0	0	0	0	0	0	0	0	0	0	0	0	0	0	0	0	0	0	0	0	0
OPB41	0	0	0	0	0	0	0	8.00032e-05	0	0	0	0	0	0	0	0	0	0	0	0	0	0	0	0	0	0	0	0	0	0	0	0	0	0	0	0	0	0	0	0	0	0	0	0	0	0	0	0	0
Desulfovibrionales	0	0	0	0.000120005	0	0	0	0	0	0	0	0	0	0	0	0	0	0	0	0	0	0	0	0	0	0	0	0	0	0	0	0	0	0	0	0	0	0	0	0	0	0	0	0	0	0	0	0	0
Chlamydiales	0	0	0	0.000120005	0	0	0	0	0	0	0	0	0	0	0	0	0	0	0	0	0	0	0	0	0	0	0	0	0	0	0	0	0	0	0	0	0	0	0	0	0	0	0	0	0	0	0	0	0
Puniceispirillales	0	0	0	0	0	0	0.000120005	4.00016e-05	0	0	0	0	0	0	0	0	0	0	0	0	0	0	0	0	0	0	0	0	0	0	0	0	0	0	0	0	0	0	0	0	0	0	0	0	0	0	0	0	0
Deinococcales_2	0	0	0	0	0	0	0	0	0	0	0	0	0	0	0	0	0	0	0	0	0	0	0	0	0	0	0	0	0	0	0	0	0	0	0	0	0	0	0	0	0	0	0	0	0	0	0	0	0
Silvanigrellales	0	0	0	0.000120005	0	0	0	0	0	0	0	0	0	0	0	0	0	0	0	0	0	0	0	0	0	0	0	0	0	0	0	0	0	0	0	0	0	0	0	0	0	0	0	0	0	0	0	0	0
SAR11_clade_2	0	0	0	0	0	0	0	8.00032e-05	0	0	0	0	0	0	0	0	0	0	0	0	0	0	0	0	0	0	0	0	0	0	0	0	0	0	0	0	0	0	0	0	0	0	0	0	0	0	0	0	0
Haliangiales	0	0	0	0	0	4.00016e-05	0	4.00016e-05	0	0	0	0	0	0	0	0	0	0	0	0	0	0	0	0	0	0	0	0	0	0	0	0	0	0	0	0	0	0	0	0	0	0	0	0	0	0	0	0	0
Holophagales	0	0	0	0	0	0	0	0	0	0	0	0	0	0	0	0	0	0	0	0	0	0	0	0	0	0	0	0	0	0	0	0	0	0	0	0	0	0	0	0	0	0	0	0	0	0	0	0	0
Rhodospirillales	0	0	0	0	0	0	0	0	0	0	0	0	0	0	0	0	0	0	0	0	0	0	0	0	0	0	0	0	0	0	0	0	0	0	0	0	0	0	0	0	0	0	0	0	0	0	0	0	0
SepB-3	0	0	0	0	0	4.00016e-05	0	0	0	0	0	0	0	0	0	0	0	0	0	0	0	0	0	0	0	0	0	0	0	0	0	0	0	0	0	0	0	0	0	0	0	0	0	0	0	0	0	0	0
Coriobacteriales_2	0	0	0	0	8.00032e-05	0	0	0	0	0	0	0	0	0	0	0	0	0	0	0	0	0	0	0	0	0	0	0	0	0	0	0	0	0	0	0	0	0	0	0	0	0	0	0	0	0	0	0	0
Campylobacterales	0	0	0	4.00016e-05	0	0	0	4.00016e-05	0	0	0	0	0	0	0	0	0	0	0	0	0	0	0	0	0	0	0	0	0	0	0	0	0	0	0	0	0	0	0	0	0	0	0	0	0	0	0	0	0
Fusobacteriales	0	0	0	0	0	0	0	8.00032e-05	0	0	0	0	0	0	0	0	0	0	0	0	0	0	0	0	0	0	0	0	0	0	0	0	0	0	0	0	0	0	0	0	0	0	0	0	0	0	0	0	0
Myxococcales_2	0	0	0	0	0	0	0	8.00032e-05	0	0	0	0	0	0	0	0	0	0	0	0	0	0	0	0	0	0	0	0	0	0	0	0	0	0	0	0	0	0	0	0	0	0	0	0	0	0	0	0	0
Kineosporiales	0	0	0	0	0	0	0	0	0	0	0	0	0	0	0	0	0	0	0	0	0	0	0	0	0	0	0	0	0	0	0	0	0	0	0	0	0	0	0	0	0	0	0	0	0	0	0	0	0
Campylobacterales_2	0	0	0	0	4.00016e-05	0	0	4.00016e-05	0	0	0	0	0	0	0	0	0	0	0	0	0	0	0	0	0	0	0	0	0	0	0	0	0	0	0	0	0	0	0	0	0	0	0	0	0	0	0	0	0
Paracaedibacterales	0	0	0	0	0	0	0	0	0	0	0	0	0	0	0	0	0	0	0	0	0	0	0	0	0	0	0	0	0	0	0	0	0	0	0	0	0	0	0	0	0	0	0	0	0	0	0	0	0
Acetobacterales_2	0	0	0	0	0	0	0	0	0	0	0	0	0	0	0	0	0	0	0	0	0	0	0	0	0	0	0	0	0	0	0	0	0	0	0	0	0	0	0	0	0	0	0	0	0	0	0	0	0
Geobacterales_2	0	0	0	0	8.00032e-05	4.00016e-05	0	0	0	0	0	0	0	0	0	0	0	0	0	0	0	0	0	0	0	0	0	0	0	0	0	0	0	0	0	0	0	0	0	0	0	0	0	0	0	0	0	0	0
Corynebacteriales	0	0	0	0	0	0	0	8.00032e-05	8.00032e-05	0	0	0	0	0	0	0	0	0	0	0	0	0	0	0	0	0	0	0	0	0	0	0	0	0	0	0	0	0	0	0	0	0	0	0	0	0	0	0	0
Pedosphaerales	0	0	0	0	0	0	0	8.00032e-05	0	0	0	0	0	0	0	0	0	0	0	0	0	0	0	0	0	0	0	0	0	0	0	0	0	0	0	0	0	0	0	0	0	0	0	0	0	0	0	0	0
JGI_0000069-P22	0	0	0	0	0	0	0	8.00032e-05	0	0	0	0	0	0	0	0	0	0	0	0	0	0	0	0	0	0	0	0	0	0	0	0	0	0	0	0	0	0	0	0	0	0	0	0	0	0	0	0	0
Gaiellales	0	0	0	0	0	0	0	8.00032e-05	0	0	0	0	0	0	0	0	0	0	0	0	0	0	0	0	0	0	0	0	0	0	0	0	0	0	0	0	0	0	0	0	0	0	0	0	0	0	0	0	0
Desulfobulbales	0	0	0	0	0	0	0	0	0	0	0	0	0	0	0	0	0	0	0	0	0	0	0	0	0	0	0	0	0	0	0	0	0	0	0	0	0	0	0	0	0	0	0	0	0	0	0	0	0
Diplorickettsiales_2	0	0	0	0	0	0	0	0	0	0	0	0	0	0	0	0	0	0	0	0	0	0	0	0	0	0	0	0	0	0	0	0	0	0	0	0	0	0	0	0	0	0	0	0	0	0	0	0	0
Nitrosopumilales	0	0	0	0	0	0	0	4.00016e-05	0	0	0	0	0	0	0	0	0	0	0	0	0	0	0	0	0	0	0	0	0	0	0	0	0	0	0	0	0	0	0	0	0	0	0	0	0	0	0	0	0
Entotheonellales	0	0	0	0	0	0	0	0	0	0	0	0	0	0	0	0	0	0	0	0	0	0	0	0	0	0	0	0	0	0	0	0	0	0	0	0	0	0	0	0	0	0	0	0	0	0	0	0	0
Thiotrichales	0	0	0	0	0	0	0	0	0	0	0	0	0	0	0	0	0	0	0	0	0	0	0	0	0	0	0	0	0	0	0	0	0	0	0	0	0	0	0	0	0	0	0	0	0	0	0	0	0
Fimbriimonadales	0	0	0	0	0	0	0	4.00016e-05	0	0	0	0	0	0	0	0	0	0	0	0	0	0	0	0	0	0	0	0	0	0	0	0	0	0	0	0	0	0	0	0	0	0	0	0	0	0	0	0	0
Abditibacteriales	0	0	0	4.00016e-05	0	0	0	0	0	0	0	0	0	0	0	0	0	0	0	0	0	0	0	0	0	0	0	0	0	0	0	0	0	0	0	0	0	0	0	0	0	0	0	0	0	0	0	0	0
Anaerolineales	0	0	0	0	0	0	0	0	0	0	0	0	0	0	0	0	0	0	0	0	0	0	0	0	0	0	0	0	0	0	0	0	0	0	0	0	0	0	0	0	0	0	0	0	0	0	0	0	0
Symbiobacteriales	0	0	0	4.00016e-05	0	0	0	0	0	0	0	0	0	0	0	0	0	0	0	0	0	0	0	0	0	0	0	0	0	0	0	0	0	0	0	0	0	0	0	0	0	0	0	0	0	0	0	0	0
PeM15	0	0	0	0	0	0	0	4.00016e-05	0	0	0	0	0	0	0	0	0	0	0	0	0	0	0	0	0	0	0	0	0	0	0	0	0	0	0	0	0	0	0	0	0	0	0	0	0	0	0	0	0
R7C24	0	0	0	0	0	0	0	4.00016e-05	0	0	0	0	0	0	0	0	0	0	0	0	0	0	0	0	0	0	0	0	0	0	0	0	0	0	0	0	0	0	0	0	0	0	0	0	0	0	0	0	0
Bacteroidales_2	0	0	0	0	4.00016e-05	0	0	0	0	0	0	0	0	0	0	0	0	0	0	0	0	0	0	0	0	0	0	0	0	0	0	0	0	0	0	0	0	0	0	0	0	0	0	0	0	0	0	0	0
Nitrosococcales	0	0	0	0	0	0	0	4.00016e-05	0	0	0	0	0	0	0	0	0	0	0	0	0	0	0	0	0	0	0	0	0	0	0	0	0	0	0	0	0	0	0	0	0	0	0	0	0	0	0	0	0
unidentified_Gracilibacteria	0	0	0	0	0	0	0	0	4.00016e-05	0	0	0	0	0	0	0	0	0	0	0	0	0	0	0	0	0	0	0	0	0	0	0	0	0	0	0	0	0	0	0	0	0	0	0	0	0	0	0	0
Lineage_IV	0	0	0	0	0	0	0	4.00016e-05	0	0	0	0	0	0	0	0	0	0	0	0	0	0	0	0	0	0	0	0	0	0	0	0	0	0	0	0	0	0	0	0	0	0	0	0	0	0	0	0	0
Thermoanaerobaculales	0	0	0	0	0	0	0	4.00016e-05	0	0	0	0	0	0	0	0	0	0	0	0	0	0	0	0	0	0	0	0	0	0	0	0	0	0	0	0	0	0	0	0	0	0	0	0	0	0	0	0	0
unidentified_Clostridia	0	0	0	4.00016e-05	0	0	0	0	0	0	0	0	0	0	0	0	0	0	0	0	0	0	0	0	0	0	0	0	0	0	0	0	0	0	0	0	0	0	0	0	0	0	0	0	0	0	0	0	0
Actinomarinales	0	0	0	0	0	0	0	0	0	0	0	0	0	0	0	0	0	0	4.00016e-05	0	0	0	0	0	0	0	0	0	0	0	0	0	0	0	0	0	0	0	0	0	0	0	0	0	0	0	0	0	0
Oligoflexales	0	0	0	0	0	0	0	0	0	0	0	0	0	0	0	0	0	0	0	0	0	0	0	0	0	0	0	0	0	0	0	0	0	0	0	0	0	0	0	0	0	0	0	0	0	0	0	0	0
Bacteroidetes_VC2.1_Bac22	0	0	0	0	0	0	0	4.00016e-05	0	0	0	0	0	0	0	0	0	0	0	0	0	0	0	0	0	0	0	0	0	0	0	0	0	0	0	0	0	0	0	0	0	0	0	0	0	0	0	0	0
Steroidobacterales	0	0	0	0	0	0	0	4.00016e-05	0	0	0	0	0	0	0	0	0	0	0	0	0	0	0	0	0	0	0	0	0	0	0	0	0	0	0	0	0	0	0	0	0	0	0	0	0	0	0	0	0
Kallotenuales	0	0	0	0	0	0	0	4.00016e-05	0	0	0	0	0	0	0	0	0	0	0	0	0	0	0	0	0	0	0	0	0	0	0	0	0	0	0	0	0	0	0	0	0	0	0	0	0	0	0	0	0
Dongiales	0	0	0	0	0	0	0	4.00016e-05	0	0	0	0	0	0	0	0	0	0	0	0	0	0	0	0	0	0	0	0	0	0	0	0	0	0	0	0	0	0	0	0	0	0	0	0	0	0	0	0	0
Thermomicrobiales	0	0	0	0	0	0	0	4.00016e-05	0	0	0	0	0	0	0	0	0	0	0	0	0	0	0	0	0	0	0	0	0	0	0	0	0	0	0	0	0	0	0	0	0	0	0	0	0	0	0	0	0
unidentified_SAR324_clade(Marine_group_B)	0	0	0	0	0	0	0	0	0	0	0	0	0	0	0	0	0	0	0	0	0	0	0	0	0	0	0	0	0	0	0	0	0	0	0	0	0	0	0	0	0	0	0	0	0	0	0	0	0
Caldilineales	0	0	0	0	0	0	0	4.00016e-05	0	0	0	0	0	0	0	0	0	0	0	0	0	0	0	0	0	0	0	0	0	0	0	0	0	0	0	0	0	0	0	0	0	0	0	0	0	0	0	0	0
Micrococcales_2	0	0	0	0	0	0	0	0	0	0	0	0	0	0	0	0	0	0	0	0	0	0	0	0	0	0	0	0	0	0	0	0	0	0	0	0	0	0	0	0	0	0	0	0	0	0	0	0	0
Rhodospirillales_2	0	0	0	0	0	0	0	0	0	0	0	0	0	0	0	0	0	0	0	0	0	0	0	0	0	0	0	0	0	0	0	0	0	0	0	0	0	0	0	0	0	0	0	0	0	0	0	0	0
unidentified_Gammaproteobacteria	0	0	0	0	0	0	0	0	0	0	0	0	0	0	0	0	0	0	0	0	0	0	0	0	0	0	0	0	0	0	0	0	0	0	0	0	0	0	0	0	0	0	0	0	0	0	0	0	0
Mycoplasmatales	0	0	0	0	0	0	0	0	0	0	0	0	0	0	0	0	0	0	0	0	0	0	0	0	0	0	0	0	0	0	0	0	0	0	0	0	0	0	0	0	0	0	0	0	0	0	0	0	0
Caulobacterales_2	0	0	0	0	0	0	0	0	0	0	0	0	0	0	0	0	0	0	0	0	0	0	0	0	0	0	0	0	0	0	0	0	0	0	0	0	0	0	0	0	0	0	0	0	0	0	0	0	0
Desulfovibrionales_2	0	0	0	0	0	0	0	0	0	0	0	0	0	0	0	0	0	0	0	0	0	0	0	0	0	0	0	0	0	0	0	0	0	0	0	0	0	0	0	0	0	0	0	0	0	0	0	0	0
11-24	0	0	0	0	0	0	0	0	0	0	0	0	0	0	0	0	0	0	0	0	0	0	0	0	0	0	0	0	0	0	0	0	0	0	0	0	0	0	0	0	0	0	0	0	0	0	0	0	0
unidentified_Bacteria	0	0	0	0	0	0	0	0	0	0	0	0	0	0	0	0	0	0	0	0	0	0	0	0	0	0	0	0	0	0	0	0	0	0	0	0	0	0	0	0	0	0	0	0	0	0	0	0	0
Others	0.0219609	0.0362014	0.0103604	0.0116805	0.00308012	0.000480019	0.00112004	0.00556022	0.0236009	0.0075203	0.00200008	0.00112004	0.0120005	0.00112004	0.00596024	0.00560022	0.00360014	0.00188008	0.00532021	0.00312012	0.025721	0.0110404	0.00712028	0.00612024	0.00284011	0.0111204	0.0024801	0.0152806	0.0312012	0.0110004	0.0386015	0.0159606	0.00832033	0.0147606	0.0292012	0.0267211	0.025361	0.0188008	0.0290012	0.0126005	0.0138406	0.00860034	0.0144406	0.0205608	0.0337614	0.0159206	0.0100004	0.0173207	0.0184007
[truncated: 1 more columns]

## Sheet: SD7_16S-family
Taxonomy	D4M31	D4M32	D4M33	D4M34	D4M35	D4M36	D4M37	D4M38	D4M39	D4M40	D5M31	D5M32	D5M33	D5M34	D5M35	D5M37	D5M38	D5M39	D5M40	D6M31	D6M32	D6M33	D6M34	D6M35	D6M36	D6M37	D6M38	D6M39	D6M40	D9M31	D9M32	D9M33	D9M34	D9M35	D9M36	D9M37	D9M38	D9M39	D9M40	D12M31	D12M32	D12M33	D12M34	D12M35	D12M36	D12M37	D12M38	D12M39	D12M40
Muribaculaceae	0.276491	0.290452	0.166847	0.0929637	0.161446	0.364495	0.416657	0.449898	0.5007	0.49262	0.339774	0.395896	0.458338	0.432977	0.578943	0.528421	0.535701	0.526541	0.418177	0.217049	0.268731	0.232529	0.24325	0.224769	0.423497	0.424057	0.538182	0.539462	0.466819	0.354694	0.436017	0.285971	0.371975	0.425057	0.287131	0.311012	0.368975	0.446578	0.386615	0.395776	0.512661	0.412737	0.401736	0.518021	0.461138	0.50406	0.49762	0.620225	0.441378
Bacteroidaceae	0.270731	0.213449	0.406616	0.0514421	0.391296	0.188888	0.171167	0.159846	0.126565	0.225969	0.208688	0.154486	0.0686027	0.0803632	0.074043	0.0154006	0.0226009	0.0282411	0.024641	0.375335	0.205648	0.325653	0.366255	0.430257	0.101644	0.109884	0.169847	0.099204	0.138166	0.192168	0.102844	0.116685	0.205808	0.206168	0.162967	0.136165	0.226009	0.159486	0.127365	0.129925	0.0682427	0.125565	0.112204	0.0733629	0.106804	0.0970839	0.148126	0.100564	0.221609
Lachnospiraceae	0.111964	0.0943638	0.183407	0.050082	0.0129205	0.134445	0.155446	0.0906036	0.127845	0.0944438	0.0396416	0.0963239	0.119045	0.119845	0.0520021	0.145486	0.158166	0.162767	0.0886435	0.130845	0.176207	0.150486	0.152606	0.0863235	0.126885	0.144926	0.0791632	0.120005	0.099084	0.25237	0.165447	0.375415	0.215569	0.109604	0.229249	0.222409	0.139886	0.171647	0.171927	0.161886	0.164847	0.159766	0.139046	0.135125	0.155286	0.122685	0.171127	0.133845	0.153886
Lactobacillaceae	0.0682027	0.0678827	0.00288012	0.0707228	0.0668827	0.0522421	0.0144806	0.00304012	0.0024001	0.0159206	0.00284011	0.00456018	0.00564023	0.00116005	0.00416017	0.0113605	0.0173607	0.024561	0.0179207	0.141286	0.152766	0.110844	0.0464819	0.0538022	0.0892836	0.0860434	0.00592024	0.0559222	0.0638426	0.050402	0.0228009	0.00420017	0.0359214	0.0558422	0.0220809	0.0076003	0.00548022	0.0195608	0.0690428	0.155206	0.0297612	0.0550422	0.199248	0.112364	0.142166	0.165807	0.00476019	0.0392416	0.0269211
Erysipelotrichaceae	0.0327213	0.107804	0.0332013	0.024481	0.0672827	0.0576823	0.0288012	0.0764031	0.0378015	0.0387215	0.0486419	0.0456418	0.0568423	0.0454018	0.026081	0.0958038	0.0518021	0.049722	0.0172807	0.0142006	0.0302412	0.0122005	0.024521	0.0166407	0.0412016	0.0110004	0.0698028	0.0192408	0.0214809	0.0148406	0.0463619	0.0102804	0.0120805	0.0581223	0.0535621	0.0120005	0.025961	0.0266011	0.0149606	0.0131605	0.050242	0.0219209	0.0129605	0.025201	0.00828033	0.0134805	0.0232409	0.00780031	0.0303212
Akkermansiaceae	0.0143606	0.0111204	0.000160006	0.00616025	0.000960038	0.000480019	0.000320013	0.000280011	4.00016e-05	0	0.137085	0.0778031	0.0784031	0.0546422	0.0327613	0.0582023	0.0198808	0.0316413	0.0321213	0.000480019	0.000360014	0.000400016	0.000520021	0.00232009	0.000640026	0.00176007	0.00108004	0.000640026	0.000800032	0.00144006	0.0264811	0.000640026	0.00524021	0.0137606	0.000160006	0.000280011	0.000840034	0.00264011	0.00288012	0.0361214	0.0400816	0.0647626	0.0226409	0.0181207	0.000400016	0.000480019	0.000520021	0.000440018	0.000680027
Rikenellaceae	0.0396416	0.0687628	0.125325	0.0391216	0.0548022	0.109724	0.133405	0.0702828	0.112364	0.0986039	0.110844	0.138806	0.0573623	0.157206	0.141766	0.0227609	0.0513621	0.0486419	0.0645226	0.0702828	0.0627625	0.074963	0.0909636	0.0457218	0.141726	0.109644	0.0772031	0.0885635	0.106284	0.0463219	0.0378415	0.0524821	0.0841634	0.0591624	0.128365	0.168047	0.116685	0.0948438	0.119045	0.024361	0.049762	0.025961	0.0234409	0.0235209	0.0664827	0.049522	0.0930037	0.050602	0.0718829
Deferribacteraceae	0.0297212	0.00912036	0.00404016	0.0136805	0.0442018	0.0138406	0.00728029	0.0138806	0.0192008	0.00192008	0.0126005	0.0343614	0.0766031	0.00184007	0.0159606	0.0222809	0.025441	0.025241	0.150726	0.00216009	0.00612024	0.00224009	0.00640026	0.00444018	0.0189208	0.00628025	0.00552022	0.0049602	0.00452018	0.00768031	0.0348814	0.0362815	0.00468019	0.0136805	0.0526821	0.00644026	0.00420017	0.00852034	0.00396016	0.00732029	0.0099204	0.0214409	0.00624025	0.00892036	0.00948038	0.00284011	0.00112004	0.00232009	0.00552022
unidentified_Chloroplast	0	0	4.00016e-05	0.129245	0.00792032	0.00692028	0.000160006	0.00784031	4.00016e-05	0	0	0	0	0	0	0	0	0	4.00016e-05	0	0	0	0	0	0	0	0	0	0	0	0	0	0	0	0	0	0	0	0	0	0	0	0	0	0	0	0	0	0
Lachnospiraceae_2	0.0145606	0.00448018	8.00032e-05	0.000520021	0.00100004	8.00032e-05	0	0.00104004	0	0	0.000840034	0.000320013	0.00220009	0.000480019	0.000720029	0.00400016	0.00764031	0.00544022	0.023841	0.000600024	0.00160006	0.000680027	0.00188008	0.00128005	0.000800032	0.00128005	0.00104004	0.00180007	0.00616025	0.00208008	0.00916037	0.000720029	0.00132005	0.00228009	0.000520021	0.00024001	0.00184007	0.00312012	0.00136005	0.00228009	0.00320013	0.00652026	0.00324013	0.0176807	0.000440018	0.00184007	0.00380015	0.00200008	0.00212008
Sphingomonadaceae	0	0	4.00016e-05	0.0936437	0.000520021	0.000800032	4.00016e-05	0.0025201	4.00016e-05	0	0	0	0	0	0	0	0	0	0	0	0	0	0	0	0	0	0	0	0	0	0	0	0	0	0	0	0	0	0	0	0	0	0	0	0	0	0	0	0
Oscillospiraceae	0.0133205	0.0100804	0.00684027	0.0303212	0.0408016	0.00208008	0.0160806	0.0120405	0.00124005	0.00372015	0.0292812	0.00480019	0.0129605	0.025681	0.0076003	0.00824033	0.00528021	0.00452018	0.0362414	0.00868035	0.0306812	0.024481	0.0168407	0.0798432	0.00792032	0.0188408	0.00948038	0.00944038	0.0112004	0.00724029	0.0141606	0.0204808	0.0127605	0.00548022	0.00812032	0.0324413	0.0223209	0.0104804	0.0151606	0.0134805	0.0117205	0.0231609	0.0119605	0.0132405	0.00336013	0.0102404	0.0098804	0.0048802	0.0131605
Ruminococcaceae	0.0387215	0.0197208	0.0172407	0.00636025	0.0142806	0.0120005	0.00600024	0.0133605	0.0107204	0.00580023	0.0175607	0.0108404	0.00680027	0.0276411	0.024561	0.0131205	0.0126005	0.0108404	0.0168007	0.00712028	0.0120405	0.0129605	0.0142006	0.0165207	0.0120805	0.00912036	0.00772031	0.00928037	0.0144806	0.00560022	0.0136805	0.00540022	0.00464019	0.00632025	0.00408016	0.00700028	0.0103204	0.00840034	0.0156406	0.00484019	0.00816033	0.00444018	0.00944038	0.00792032	0.00352014	0.00320013	0.0050002	0.00544022	0.00408016
Oscillospiraceae_2	0.0177207	0.00524021	0.000280011	0.00352014	0.00120005	0.0119205	0.00024001	0.00292012	0.000160006	0	0.0112004	0.00396016	0.00128005	0.00156006	0.00348014	0.00924037	0.0317613	0.0282811	0.0558422	0.0133605	0.00356014	0.00324013	0.00304012	0.00572023	0.00304012	0.00220009	0.00168007	0.00764031	0.00284011	0.0313613	0.0115605	0.0346014	0.0158806	0.00540022	0.00192008	0.00296012	0.00480019	0.00344014	0.00200008	0.0194808	0.00812032	0.0368815	0.0166407	0.0138406	0.00076003	0.00144006	0.00192008	0.00204008	0.00120005
Enterobacteriaceae	0.0113605	0.023921	0.00792032	0.0160806	0.0304412	0.0146406	0.0100804	0.0178007	0.0178407	0.00300012	0.0191608	0.0212008	0.0101604	0.0214809	0.0151206	0.0357614	0.025961	0.024161	0.00984039	0.00408016	0.0074003	0.0149206	0.00480019	0.00644026	0.0234409	0.0299212	0.0124005	0.0121605	0.0110404	0.00180007	0.00704028	0.00176007	0.00176007	0.00280011	0.00416017	0.00196008	0.00400016	0.00280011	0.00212008	0.00264011	0.00936037	0.00296012	0.00272011	0.000680027	0.000960038	0.00156006	0.00964039	0.00144006	0.00100004
Ruminococcaceae_2	0.00192008	0.00220009	0.00392016	0.000600024	0.0412817	0.000120005	0	0.00116005	0.000160006	0.00364015	0.00548022	0.000400016	0.000360014	0.00216009	0.000800032	0.00212008	0.00148006	0.00176007	0.000640026	0.00156006	0.0026001	0.00192008	0.00288012	0.00584023	0.000480019	0.00132005	0.000800032	0.00200008	0.00356014	0.00196008	0.00232009	0.00296012	0.00144006	0.00176007	0.00136005	0.00204008	0.00312012	0.00176007	0.0024001	0.00112004	0.00136005	0.00100004	0.00144006	0.000480019	0.00188008	0.000840034	0.00168007	0.00348014	0.00120005
Acholeplasmataceae	0.00700028	0.0075603	0.00360014	0.00572023	0.023801	0.00468019	0.00936037	0.00128005	0.000160006	0	0.000720029	0.000360014	0.000400016	0.0101204	0.000360014	0.00792032	0.00796032	0.00704028	0.0214409	0.00136005	0.00172007	0.00536021	0.00288012	0.00348014	0.000800032	0.00516021	0.00176007	0.00116005	0.00108004	0.00288012	0.00320013	0.0234409	0.00268011	0.0050802	0.00164007	0.0410016	0.0153206	0.00228009	0.0127205	0.00304012	0.000960038	0.0124405	0.00408016	0.00320013	0.00024001	0.000880035	0.000600024	4.00016e-05	0.00024001
Vibrionaceae	0	0	0	0.0383215	4.00016e-05	0	4.00016e-05	0.00024001	0	0	0	0	0.000160006	0	0	0	0	0	0	0	0	0	0	0	0	0	0	0	0	0	0	0	0	0	0	0	0	0	0	0	0	0	0	0	0	0	0	0	0
Clostridiaceae	0	0	0	0.0352814	0.000280011	0.000200008	8.00032e-05	0.000480019	8.00032e-05	0	0	0	0	0	4.00016e-05	0	0	0	0	0	0	0	0	0	0	0	4.00016e-05	0	0	8.00032e-05	0	0	0	0	0	0	4.00016e-05	8.00032e-05	0	0	0	0	0	0	0	0	0	0	0
Ruminococcaceae_3	0.00972039	0.00696028	0.00580023	0.00812032	0.00296012	0.00192008	0.0025601	0.00404016	0.00176007	0.000640026	0.00520021	0.00108004	0.00216009	0.00808032	0.00708028	0.00164007	0.00420017	0.00332013	0.00452018	0.00124005	0.00212008	0.00216009	0.00180007	0.00200008	0.00100004	0.00172007	0.00152006	0.0025201	0.0025601	0.00160006	0.00360014	0.00188008	0.0025201	0.000800032	0.00180007	0.00212008	0.00336013	0.00172007	0.00332013	0.00128005	0.0024001	0.00132005	0.00280011	0.000840034	0.000440018	0.000960038	0.000680027	0.00100004	0.000520021
Pseudomonadaceae	0	0	0	0.00836033	0.000120005	0	0	0.000480019	0.00024001	0	0	0	8.00032e-05	0.000120005	0	0	0	0	0	0	0	0	0	0	0	0	0	4.00016e-05	0	0	0	0	4.00016e-05	0	0	0	0	0.00296012	0.00200008	4.00016e-05	0	0	0	0	0	0	0.00348014	0	0
Leptolyngbyaceae	0	0	0	0.0202808	0.00308012	0	0	0.000360014	0	0	0	0	0	0	0	0	0	0	0	0	0	0	0	0	0	0	0	0	0	0	0	0	0	0	0	0	0	0	0	0	0	0	0	0	0	0	0	0	0
[Eubacterium]_coprostanoligenes_group	0.00848034	0.00696028	0.00652026	0.0172407	0.00596024	0.00024001	0.000160006	0.000480019	0.000160006	0	0.000600024	0.000200008	0.000400016	0.000320013	0.000560022	0.00208008	0.00276011	0.00192008	0.00296012	0.00180007	0.00360014	0.00188008	0.0024801	0.0024401	0.000800032	0.00188008	0.000880035	0.00216009	0.00148006	0.00332013	0.00384015	0.00152006	0.0025601	0.00332013	0.00112004	0.000880035	0.0024801	0.000880035	0.00136005	0.00108004	0.00208008	0.00200008	0.0024001	0.00112004	0.000360014	0.000360014	0.000120005	0.000120005	0.000160006
Leptolyngbyaceae_2	0	0	0	0.0137606	0.000120005	0	0	0.000840034	0	0	0	0	0	0	0	0	0	0	0	0	0	0	0	0	0	0	0	0	0	0	0	0	0	0	0	0	0	0	0	0	0	0	0	0	0	0	0	0	0
Methanobacteriaceae	0	0	0	0.0120005	0	0	0	0	0	0	0	0	0	0	0	0	0	0	0	0	0	0	0	0	0	0	0	0	0	0	0	0	0	0	0	0	0	0	0	0	0	0	0	0	0	0	0	0	0
Comamonadaceae	0	0	0	0.0115605	0.00156006	0.00112004	4.00016e-05	0.00272011	0.00132005	0	0	0	0	0	0	0	0	0	0	0	0	0	0	0	0	0	0	0	0	0	0	0	0	0	0	0	0	8.00032e-05	0	0	0	0	0	0	0	0	4.00016e-05	0	0
Microscillaceae	0	0	0	0.0111204	0.000160006	0	0	0.000480019	0	0	0	0	0	0	0	0	0	0	0	0	0	0	0	0	0	0	0	0	0	0	0	0	0	0	0	0	0	0	0	0	0	0	0	0	0	0	0	0	0
Mitochondria	0	0	0	0.00960038	8.00032e-05	4.00016e-05	0	0.000160006	0	0	0	0	0	0	0	0	0	0	4.00016e-05	0	0	0	0	0	0	0	0	0	0	0	0	0	0	0	0	0	0	0	0	0	0	0	0	0	0	0	0	0	0
Eggerthellaceae	0.00228009	0.00372015	0.0049602	0.000840034	0.0050802	4.00016e-05	0.000160006	0.000360014	0.00108004	4.00016e-05	0.000560022	0.00164007	0.000480019	0.000560022	0.00104004	0.000960038	0.00204008	0.00148006	0.000920037	0.000840034	0.00128005	0.00112004	0.00168007	0.00208008	0.000360014	0.000720029	0.000600024	0.000880035	0.000840034	0.00156006	0.00288012	0.00192008	0.00292012	0.0024401	0.00680027	0.00360014	0.00596024	0.00596024	0.00452018	0.00212008	0.00228009	0.00224009	0.00228009	0.00176007	0.00320013	0.00480019	0.00916037	0.00380015	0.00276011
Saccharimonadaceae	0	0	0	0.00232009	0	0	4.00016e-05	0.000120005	0	0	0	0	0	0	0	0	0	0	0	0	4.00016e-05	0	8.00032e-05	0	0	0.00804032	0	0	8.00032e-05	0	0	0	0	0	0.000200008	0.00024001	4.00016e-05	0.000400016	0.000720029	0	0	0	0	0	0	0	8.00032e-05	0	8.00032e-05
Pseudoalteromonadaceae	0	0	4.00016e-05	0.00780031	0	0	0	8.00032e-05	0	0	0	0	0	0	0	0	0	0	0	0	0	0	0	0	0	0	0	0	0	0	0	0	0	0	0	0	0	0	0	0	0	0	0	0	0	0	0	0	0
Erysipelatoclostridiaceae	0.000560022	0.000320013	0	0.000720029	0.000280011	0	0	0	0	0	0	0	0	0	0	8.00032e-05	0.000360014	0.000160006	0.000160006	0.000120005	8.00032e-05	0.000120005	0	0	0	0	0	0	0	4.00016e-05	8.00032e-05	8.00032e-05	0.000160006	8.00032e-05	4.00016e-05	8.00032e-05	4.00016e-05	0.000360014	0.000120005	0	0	8.00032e-05	0.000560022	0	0	0	0	0	0
Erysipelotrichaceae_2	0	0	4.00016e-05	0.000920037	0.000160006	0.00480019	0.00608024	0.00292012	0.00112004	0.00112004	0	8.00032e-05	0.000120005	4.00016e-05	0.000200008	4.00016e-05	4.00016e-05	4.00016e-05	0	0.000320013	0.00024001	0.000440018	0.000360014	0.000200008	0.000840034	0.0025601	0.0025201	0.00124005	0.00432017	0.000320013	0.000640026	0.000640026	0.000520021	0.00168007	0.000160006	0.00236009	0.0024801	0.000560022	0.00168007	0.000560022	0.000680027	0.00116005	0.000360014	0.000680027	0	0.000160006	0.00076003	0.000160006	0.000560022
Christensenellaceae	0.00136005	0.000920037	0.000400016	0.00608024	0.00124005	0.000360014	0.000640026	0.00100004	0.000680027	0.000960038	0.000280011	0.000160006	0.00024001	0.000280011	0.000160006	0.000560022	0.000360014	0.000480019	0.000280011	0.000120005	0.000200008	0.00024001	0.000560022	0.000280011	0.000200008	0.000480019	0.000280011	0.000360014	0.000280011	0.000440018	0.000920037	0.000120005	0.000280011	0.00024001	0.000160006	0.000480019	0.000600024	0.00116005	0.000640026	0.000480019	0.000560022	0.000320013	0.000320013	0.000200008	0.000120005	0.000200008	0.000280011	0.00108004	0.000280011
Gemmatimonadaceae	0	0	0	0.0049602	8.00032e-05	8.00032e-05	4.00016e-05	0.000400016	0	0	0	0	0	0	0	0	0	0	0	0	0	0	0	0	0	0	0	0	0	0	0	0	0	0	0	0	0	0	0	0	0	0	0	0	0	0	0	0	0
Spirochaetaceae	0	0	0	0.00468019	0	0	0	4.00016e-05	0	0	0	0	0	0	0	0	0	0	0	0	0	0	0	0	0	0	0	0	0	0	0	0	0	0	0	0	0	0	0	0	0	0	0	0	0	0	0	0	0
Rhodobacteraceae	0	0	0	0.00440018	0.000320013	8.00032e-05	0.00180007	0.00184007	0.000440018	0	0	0	0	0	0	0	0	0	0	0	0	0	0	0	0	0	0	0	0	0	0	0	0	0	0	0	0	4.00016e-05	0	0	0	0	0	0	0	0	4.00016e-05	0	0
Peptostreptococcaceae	0	0	8.00032e-05	0.00436017	0.000280011	0	0	0	0	0	0	0	0	0	0	0	0	0	0	0	0	0	0	0	0	0	0	0	0	0	0	0	0	0	0	0	0	0	0	0	0	0	0	0	0	0	0	0	0
Moraxellaceae	0	0	0	0.00400016	4.00016e-05	4.00016e-05	4.00016e-05	0.000160006	0.00236009	0	0	0	0	0	0	0	0	0	4.00016e-05	0	0	0	0	0	0	0	0	0	0	0	0	0	0	0	0	0	0	0	0	0	0	0	0	0	0	0	8.00032e-05	0	0
Nostocaceae	0	0	0	0.00400016	8.00032e-05	0	0	4.00016e-05	0	0	0	0	0	0	0	0	0	0	0	0	0	0	0	0	0	0	0	0	0	0	0	0	0	0	0	0	0	0	0	0	0	0	0	0	0	0	0	0	0
Prevotellaceae	4.00016e-05	0	0	0.0026001	0.00368015	0	0	4.00016e-05	0	0	0	0	8.00032e-05	0	0	0	0	0	0	0	0	0	0	0	0	0	0	0	8.00032e-05	0	0	0	0	0	0	0	0	0	0	0	0	0	0	0	0	0	0	0	0
Bifidobacteriaceae	0	0	0	0.00364015	0.000400016	0	0	0.000120005	0	0	0	0	0	0	0	0	0	0	0	0	0	0	0	0	0	0	0	0	0	0	0	0	0	0	0	0	0	8.00032e-05	0	0	0	0	0	0	0	0	0	0	0
Cyanobacteriaceae	0	0	0	0.00360014	0	0	0	0.00156006	0	0	0	0	0	0	0	0	0	0	0	0	0	0	0	0	0	0	0	0	0	0	0	0	0	0	0	0	0	0	0	0	0	0	0	0	0	0	0	0	0
UCG-010	0.000440018	0.000320013	0.000280011	0.00324013	8.00032e-05	0.000680027	0.000400016	0.000400016	4.00016e-05	0	0	4.00016e-05	8.00032e-05	4.00016e-05	0.000160006	0.000200008	8.00032e-05	0.000160006	0.000360014	0.000120005	0.000200008	0.000120005	0.000280011	0.000120005	0.000120005	0.00024001	0.000120005	0.000120005	0.000160006	0.000280011	0.000360014	0.000160006	0.000360014	0.000400016	4.00016e-05	0.000520021	0.000320013	0.000680027	0.00076003	0.000440018	0.000160006	0.000200008	0.000400016	0.000280011	0.000160006	0.00024001	0.000840034	0.000640026	0.000200008
Bacillaceae	0	0	0	0.00164007	0	0	0	0.00120005	0	0	0	0	0	0	0	0	0	0	0	0	0	0	0	0	0	0	0	0	0	0	0	0	0	0	0	0	0	0.000280011	0.000120005	0	0	0	0	0	0	0	0.000440018	0	0
Oxalobacteraceae	0	0	0	0.00308012	0.000120005	0	0	0.000560022	0	0	0	0	0	0	0	0	0	0	0	0	0	0	0	0	0	0	0	0	0	0	0	0	0	0	0	0	0	0	8.00032e-05	0	0	0	0	0	0	0	0	0	0
Microbacteriaceae	0	0	0	0.00308012	4.00016e-05	4.00016e-05	0	0.000680027	8.00032e-05	0	0	0	0	0	0	0	0	0	4.00016e-05	0	0	0	0	0	0	0	0	0	0	0	0	0	0	0	0	0	0	0	0	0	0	0	0	0	0	0	0	0	0
Pseudanabaenaceae	0	0	0	0.00216009	8.00032e-05	0	0	0.000200008	0	0	0	0	0	0	0	0	0	0	0	0	0	0	0	0	0	0	0	0	0	0	0	0	0	0	0	0	0	0	0	0	0	0	0	0	0	0	0	0	0
Streptococcaceae	4.00016e-05	0	0	0.00292012	8.00032e-05	0	0	0	0	0	0	0	0	0	0	0	0	0	0	0	0	0	0	0	0	0	0	0	0	0	0	0	0	0	0	0	0	0	0	0	0	0	0	0	0	0	0	0	0
Chitinophagaceae	0	0	0	0.00284011	0.00024001	0.000200008	0	0.00076003	4.00016e-05	0	0	0	0	0	0	0	0	0	0	0	0	0	0	0	0	0	0	0	0	0	0	0	0	0	0	0	0	0	0	0	0	0	0	0	0	0	0	0	0
Hymenobacteraceae	0	0	0	0.00276011	4.00016e-05	0.00024001	0	0.000120005	4.00016e-05	0	0	0	0	0	0	0	0	0	0	0	0	0	0	0	0	0	0	0	0	0	0	0	0	0	0	0	0	0	0	0	0	0	0	0	0	0	0	0	0
Phormidiaceae	0	0	0	0.00264011	0.000120005	0	0	0.000320013	0.000160006	0	0	0	0	0	0	0	0	0	0	0	0	0	0	0	0	0	0	0	0	0	0	0	0	0	0	0	0	0	0	0	0	0	0	0	0	0	0	0	0
Atopobiaceae	0.000640026	0.000600024	0.000360014	0.000520021	0.0026001	0.000320013	0.000480019	0.000720029	0.000920037	0.000920037	4.00016e-05	0.000120005	8.00032e-05	4.00016e-05	4.00016e-05	0.000120005	0.000160006	0.00024001	8.00032e-05	8.00032e-05	0.000120005	8.00032e-05	0.000200008	0.000200008	0.000200008	0.000160006	0.000680027	0.000560022	0.000160006	0.000120005	0.00024001	4.00016e-05	0.000160006	0.000120005	0.000360014	0.000320013	0.000440018	0.000520021	0.000640026	0.000120005	0.000200008	8.00032e-05	0.000200008	0.000120005	0.000400016	0.000640026	0.000720029	0.00112004	0.000680027
Peptococcaceae	0.000280011	0.00024001	0	0.00124005	0	0	0	0	0	0	0.000120005	0.000480019	0.000160006	0.00212008	0.000520021	0	0.000120005	0	0	4.00016e-05	4.00016e-05	8.00032e-05	0.000120005	0.000120005	0.00024001	0.000120005	0.000120005	8.00032e-05	4.00016e-05	0.000160006	8.00032e-05	0	8.00032e-05	0	0	0	8.00032e-05	0	0	4.00016e-05	0	8.00032e-05	0.000280011	0	0	0	4.00016e-05	0	0
Saprospiraceae	0	0	0	0.000640026	0.000200008	0	0	0.00236009	0	0	0	0	0	0	0	0	0	0	0	0	0	0	0	0	0	0	0	0	0	0	0	0	0	0	0	0	0	0	0	0	0	0	0	0	0	0	0	0	0
Acetobacteraceae	0	0	0	0.00228009	8.00032e-05	4.00016e-05	0	0.000120005	0	0	0	0	0	0	0	0	0	0	4.00016e-05	0	0	0	0	0	0	0	0	0	0	0	0	0	0	0	0	0	0	0	0	0	0	0	0	0	0	0	0	0	0
Spirosomaceae	0	0	0	0.00228009	0.000320013	0.000120005	0	0.000120005	4.00016e-05	0	0	0	0	0	0	0	0	0	0	0	0	0	0	0	0	0	0	0	0	0	0	0	0	0	0	0	0	0	0	0	0	0	0	0	0	0	0	0	0
Cyclobacteriaceae	0	0	0	0.00224009	0	0	4.00016e-05	0.000120005	0	0	0	0	0	0	0	0	0	0	0	0	0	0	0	0	0	0	0	0	0	0	0	0	0	0	0	0	0	0	0	0	0	0	0	0	0	0	0	0	0
Chloroflexaceae	0	0	0	0.00224009	0	0	0	0	0	0	0	0	0	0	0	0	0	0	0	0	0	0	0	0	0	0	0	0	0	0	0	0	0	0	0	0	0	0	0	0	0	0	0	0	0	0	0	0	0
Intrasporangiaceae	0	0	0	0.00136005	0	0.000120005	0	0.00216009	0.000160006	0	0	0	0	0	0	0	0	0	0	0	0	0	0	0	0	0	0	0	0	0	0	0	0	0	0	0	0	0	0	0	0	0	0	0	0	0	0	0	0
Marinomonadaceae	0	0	0	0.00212008	0	0	0	0	0	0	0	0	0	0	0	0	0	0	0	0	0	0	0	0	0	0	0	0	0	0	0	0	0	0	0	0	0	0	0	0	0	0	0	0	0	0	0	0	0
Fibrobacteraceae	0	0	0	0.000440018	0	0	0	0.00208008	0	0	0	0	0	0	0	0	0	0	0	0	0	0	0	0	0	0	0	0	0	0	0	0	0	0	0	0	0	0	0	0	0	0	0	0	0	0	0	0	0
Xanthomonadaceae	0	0	0	0.00200008	0	4.00016e-05	0	0.000600024	4.00016e-05	0	0	0	0	0	0	0	0	0	0	0	0	0	0	0	0	0	0	0	0	0	0	0	0	0	0	0	0	0	0	0	0	0	0	0	0	0	0	0	0
Flavobacteriaceae	0	0	0	0.00140006	0.000120005	0.00136005	0.00124005	0.00200008	0.00100004	0	0	0	0	0	0	0	0	0	0	0	0	0	0	0	0	0	0	0	0	0	0	0	0	0	0	0	0	0	0	0	0	0	0	0	0	0	0	0	0
Paludibacteraceae	0	0	0	0.000840034	4.00016e-05	0	0	0.000440018	0	0	0	0	0	0	0	0	0	0	0	0	0	0	0	0	0	0	0	0	0	0	0	0	0	0	0	0	0	0	0	0	0	0	0	0	0	0	0	0	0
Phycisphaeraceae	0	0	0	0.00192008	0	0	0	0	0	0	0	0	0	0	0	0	0	0	0	0	0	0	0	0	0	0	0	0	0	0	0	0	0	0	0	0	0	0	0	0	0	0	0	0	0	0	0	0	0
unidentified_Peptostreptococcales-Tissierellales	0	0	0	0	0	0	0	0	0.00188008	0	0	0	0	0	0	0	0	0	0	0	0	0	0	0	0	0	0	0	0	0	0	0	0	0	0	0	0	0	0	0	0	0	0	0	0	0	0	0	0
Tannerellaceae	0	0	0	0.00176007	0.000200008	0	0	0	0	0	0	0	0	0	0	0	0	0	0	0	0	0	0	0	0	0	0	0	0	0	0	0	0	0	0	0	0	0	0	0	0	0	0	0	0	0	0	0	0
Colwelliaceae	0	0	0	0	0	0	0.00140006	0.00164007	0	0	0	0	0	0	0	0	0	0	0	0	0	0	0	0	0	0	0	0	0	0	0	0	0	0	0	0	0	0	0	0	0	0	0	0	0	0	0	0	0
unidentified_Frankiales	0	0	0	0.00164007	0	8.00032e-05	0	0	0	0	0	0	0	0	0	0	0	0	0	0	0	0	0	0	0	0	0	0	0	0	0	0	0	0	0	0	0	0	0	0	0	0	0	0	0	0	0	0	0
Rhodanobacteraceae	0	0	0	8.00032e-05	0.000120005	8.00032e-05	0	0.000120005	0	0	0	0	0	0	0	0	0	0	0	0	0	0	0	0	0	0	0	0	0	0	0	0	0	0	0	0	0	0	0	0	0	0	0	0	0	0	0	0	0
Sphingobacteriaceae	0	0	0	0.00140006	0.000200008	0.00136005	4.00016e-05	0.000800032	8.00032e-05	0	0	0	0	0	0	0	0	0	0	0	0	0	0	0	0	0	0	0	0	0	0	0	0	0	0	0	0	0	0	0	0	0	0	0	0	0	0	0	0
Monoglobaceae	0.000680027	0.000440018	0.000280011	8.00032e-05	0.000160006	0.00076003	0.000560022	0.000520021	0.000120005	0.000520021	0.000480019	8.00032e-05	0.000320013	0.000200008	0.000560022	0.00120005	0.00136005	0.00140006	0.000400016	0.000400016	0.000160006	4.00016e-05	0.000160006	0.000360014	8.00032e-05	0.000200008	4.00016e-05	0.000360014	0.000200008	0.000720029	0.000720029	0.000560022	0.000560022	0.000600024	0.000200008	0.000280011	0.000440018	0.000120005	8.00032e-05	0.000400016	0.000320013	0.00132005	0.000640026	0.000280011	8.00032e-05	0.000120005	0.000440018	8.00032e-05	0.000160006
Devosiaceae	0	0	0	0.000360014	4.00016e-05	0	0	0.00148006	0	0	0	0	0	0	0	0	0	0	0	0	0	0	0	0	0	0	0	0	0	0	0	0	0	0	0	0	0	0	0	0	0	0	0	0	0	0	0	0	0
Nitrincolaceae	0	0	0	0	0	0	0.00144006	0.000840034	0	0	0	0	0	0	0	0	0	0	0	0	0	0	0	0	0	0	0	0	0	0	0	0	0	0	0	0	0	0	0	0	0	0	0	0	0	0	0	0	0
p-251-o5	0	0	0	0.00136005	0	0	0	0	0	0	0	0	0	0	0	0	0	0	0	0	0	0	0	0	0	0	0	0	0	0	0	0	0	0	0	0	0	0	0	0	0	0	0	0	0	0	0	0	0
Nitrosomonadaceae	0	0	0	0.00120005	8.00032e-05	0	0	0.000280011	0	0	0	0	0	0	0	0	0	0	0	0	0	0	0	0	0	0	0	0	0	0	0	0	0	0	0	0	0	0	0	0	0	0	0	0	0	0	0	0	0
Anaerofustaceae	0	0	0	0.00024001	4.00016e-05	0	0.00120005	4.00016e-05	0	4.00016e-05	0	0	0	0	0	0	0	0	0	0	0	4.00016e-05	8.00032e-05	0	0	0.000120005	8.00032e-05	0	0	0	0	0	0	4.00016e-05	4.00016e-05	0.00024001	8.00032e-05	4.00016e-05	0.000600024	8.00032e-05	4.00016e-05	0	0	0	4.00016e-05	4.00016e-05	8.00032e-05	0.00024001	0.000120005
Microscillaceae_2	0	0	0	0.00120005	0	0	0	0.000440018	0	0	0	0	0	0	0	0	0	0	0	0	0	0	0	0	0	0	0	0	0	0	0	0	0	0	0	0	0	0	0	0	0	0	0	0	0	0	0	0	0
Sandaracinaceae	0	0	0	0.00112004	4.00016e-05	0	0	0	0	0	0	0	0	0	0	0	0	0	0	0	0	0	0	0	0	0	0	0	0	0	0	0	0	0	0	0	0	0	0	0	0	0	0	0	0	0	0	0	0
Ilumatobacteraceae	0	0	0	0.00112004	0	0	0	0.000600024	0.000120005	0	0	0	0	0	0	0	0	0	0	0	0	0	0	0	0	0	0	0	0	0	0	0	0	0	0	0	0	0	0	0	0	0	0	0	0	0	0	0	0
Polyangiaceae	0	0	0	0.000160006	4.00016e-05	4.00016e-05	0	0.00104004	0	0	0	0	0	0	0	0	0	0	0	0	0	0	0	0	0	0	0	0	0	0	0	0	0	0	0	0	0	0	0	0	0	0	0	0	0	0	0	0	0
Halomonadaceae	0	0	0	0.00100004	0	0	0	4.00016e-05	0	0	0	0	0	0	0	0	0	0	0	0	0	0	0	0	0	0	0	0	0	0	0	0	0	0	0	0	0	0	0	0	0	0	0	0	0	0	0	0	0
env.OPS_17	0	0	0	0.00100004	0	4.00016e-05	0	0.000160006	4.00016e-05	0	0	0	0	0	0	0	0	0	0	0	0	0	0	0	0	0	0	0	0	0	0	0	0	0	0	0	0	0	0	0	0	0	0	0	0	0	0	0	0
Acidaminococcaceae	0	0	0	0.000920037	4.00016e-05	0	0	0	0	0	0	0	0	0	0	0	0	0	0	0	0	0	0	0	0	0	0	0	0	0	0	0	0	0	0	0	0	0	0	0	0	0	0	0	0	0	0	0	0
Prolixibacteraceae	0	0	0	0.000640026	0	0	0	0.000640026	0	0	0	0	0	0	0	0	0	0	0	0	0	0	0	0	0	0	0	0	0	0	0	0	0	0	0	0	0	0	0	0	0	0	0	0	0	0	0	0	0
Blastocatellaceae	0	0	0	0.000200008	0	8.00032e-05	0	0.000280011	0	0	0	0	0	0	0	0	0	0	0	0	0	0	0	0	0	0	0	0	0	0	0	0	0	0	0	0	0	0	0	0	0	0	0	0	0	0	0	0	0
Chlorobiaceae	0	0	0	0.000840034	0	0	0	0	0	0	0	0	0	0	0	0	0	0	0	0	0	0	0	0	0	0	0	0	0	0	0	0	0	0	0	0	0	0	0	0	0	0	0	0	0	0	0	0	0
F082	0	0	0	0.000840034	0	0	0	0	0	0	0	0	0	0	0	0	0	0	0	0	0	0	0	0	0	0	0	0	0	0	0	0	0	0	0	0	0	0	0	0	0	0	0	0	0	0	0	0	0
NS11-12_marine_group	0	0	0	0.000840034	0	4.00016e-05	0	0.000160006	0	0	0	0	0	0	0	0	0	0	0	0	0	0	0	0	0	0	0	0	0	0	0	0	0	0	0	0	0	0	0	0	0	0	0	0	0	0	0	0	0
Beijerinckiaceae	0	0	0	0.000800032	0.000320013	0	0	0.000200008	0	0	0	0	0	0	0	0	0	0	0	0	0	0	0	0	0	0	0	0	0	0	0	0	0	0	0	0	0	0	0	0	0	0	0	0	0	0	0	0	0
Carnobacteriaceae	0	0	0	0.00076003	4.00016e-05	0	0	4.00016e-05	0.000160006	0	0	0	0	0	0	0	0	0	0	0	0	0	0	0	0	0	0	0	0	0	0	0	0	0	0	0	0	0	0	0	0	0	0	0	0	0	0	0	0
Anaerovoracaceae	0.000480019	0.00024001	0	0.000120005	0	0	4.00016e-05	8.00032e-05	0	0	0	0	0	0	0	0	4.00016e-05	0	4.00016e-05	0.000120005	0	0	0	0	0	0	0	0	0	4.00016e-05	4.00016e-05	0	0	0	4.00016e-05	0	0	8.00032e-05	4.00016e-05	0	0	4.00016e-05	0	4.00016e-05	0	0	0	0	0
Staphylococcaceae	0	0	0	0.000720029	0	0	0	4.00016e-05	0	0	0	0	0	0	0	0	0	0	0	0	0	0	0	0	0	0	0	0	0	0	0	0	0	0	0	0	4.00016e-05	0	0	0	0	0	0	0	0	0	0	0	0
Crocinitomicaceae	0	0	0	0.000720029	8.00032e-05	0	0.000120005	0.000280011	0	0	0	0	0	0	0	0	0	0	0	0	0	0	0	0	0	0	0	0	0	0	0	0	0	0	0	0	0	0	0	0	0	0	0	0	0	0	0	0	0
Family_XI	0	0	0	0	0	0	0	4.00016e-05	0.000680027	0	0	0	0	0	0	0	0	0	0	0	0	0	0	0	0	0	0	0	0	0	0	0	0	0	0	0	0	0.000120005	0	0	0	0	0	0	0	0	0	0	0
Alcaligenaceae	0	0	0	0.000680027	0	0	0	0.000200008	0	0	0	0	0	0	0	0	0	0	0	0	0	0	0	0	0	0	0	0	0	0	0	0	0	0	0	0	0	0	0	0	0	0	0	0	0	0	0	0	0
Sutterellaceae	0	0	0	0.000600024	0.000160006	4.00016e-05	0	0.000120005	0	0	0	0	0	0	0	0	0	0	0	0	0	0	0	0	0	0	0	0	0	4.00016e-05	0	0	0	0	0	0	0	0	0	0	0	0	0	0	0	0	0	0	0
Myxococcaceae	0	0	0	0.000680027	0	0	0	0.000120005	0	0	0	0	0	0	0	0	0	0	0	0	0	0	0	0	0	0	0	0	0	0	0	0	0	0	0	0	0	0	0	0	0	0	0	0	0	0	0	0	0
Weeksellaceae	0	0	0	0	0	0	0	0	0.000640026	0	0	0	0	0	0	0	0	0	0	0	0	0	0	0	0	0	0	0	0	0	0	0	0	0	0	0	0	0	0	0	0	0	0	0	0	0	0	0	0
Burkholderiaceae	0	0	0	0	0	0	0	0	4.00016e-05	0	0	0	0	0	0	0	0	0	4.00016e-05	0	4.00016e-05	0	0	0	0	0	0	0	0	0	0	0	0	0	0	0	0	4.00016e-05	0.000120005	0	0	0	0	0	0	0	0.000160006	0	0
Cytophagaceae	0	0	0	0.000600024	0	0	0	8.00032e-05	4.00016e-05	0	0	0	0	0	0	0	0	0	0	0	0	0	0	0	0	0	0	0	0	0	0	0	0	0	0	0	0	0	0	0	0	0	0	0	0	0	0	0	0
Eubacteriaceae	0	0	0	4.00016e-05	0	0	0	0.000600024	8.00032e-05	0	0	0	0	0	0	0	0	0	0	0	0	0	0	0	0	0	0	0	0	0	0	0	0	0	0	0	0	0	0	0	0	0	0	0	0	0	0	0	0
Gemmatimonadaceae_2	0	0	0	0.000560022	0	0	0	0.00024001	0	0	0	0	0	0	0	0	0	0	0	0	0	0	0	0	0	0	0	0	0	0	0	0	0	0	0	0	0	0	0	0	0	0	0	0	0	0	0	0	0
Butyricicoccaceae	0	0	0	0.000560022	4.00016e-05	0	0	0	0	0	0	0	0	0	0	0	0	0	4.00016e-05	0	0	0	0	0	0	0	0	0	0	0	0	0	0	0	0	0	0	0	0	0	0	0	0	0	0	0	0	0	0
Microtrichaceae	0	0	0	0.000560022	0	0	0	0	8.00032e-05	0	0	0	0	0	0	0	0	0	0	0	0	0	0	0	0	0	0	0	0	0	0	0	0	0	0	0	0	0	0	0	0	0	0	0	0	0	0	0	0
A4b	0	0	0	0.000560022	0	0	0	4.00016e-05	0	0	0	0	0	0	0	0	0	0	0	0	0	0	0	0	0	0	0	0	0	0	0	0	0	0	0	0	0	0	0	0	0	0	0	0	0	0	0	0	0
Clade_I	0	0	0	0	0	0	0.000400016	0.000520021	0	0	0	0	0	0	0	0	0	0	0	0	0	0	0	0	0	0	0	0	0	0	0	0	0	0	0	0	0	0	0	0	0	0	0	0	0	0	0	0	0
Sandaracinaceae_2	0	0	0	0.000480019	0	0	0	0.000400016	0	0	0	0	0	0	0	0	0	0	0	0	0	0	0	0	0	0	0	0	0	0	0	0	0	0	0	0	0	0	0	0	0	0	0	0	0	0	0	0	0
NS9_marine_group	0	0	0	0.000480019	0	0	8.00032e-05	8.00032e-05	4.00016e-05	0	0	0	0	0	0	0	0	0	0	0	0	0	0	0	0	0	0	0	0	0	0	0	0	0	0	0	0	0	0	0	0	0	0	0	0	0	0	0	0
Selenomonadaceae	0	0	0	0	0.000480019	0	0	0	4.00016e-05	0	0	0	0	0	0	0	0	0	0	0	0	0	0	0	0	0	0	0	0	0	0	0	0	0	0	0	0	0	0	0	0	0	0	0	0	0	0	0	0
Nocardioidaceae	0	0	0	4.00016e-05	0	8.00032e-05	0	0.000480019	0.000160006	0	0	0	0	0	0	0	0	0	0	0	0	0	0	0	0	0	0	0	0	0	0	0	0	0	0	0	0	0	0	0	0	0	0	0	0	0	0	0	0
Nitrospiraceae	0	0	0	0	4.00016e-05	4.00016e-05	0	0.000480019	0	0	0	0	0	0	0	0	0	0	0	0	0	0	0	0	0	0	0	0	0	0	0	0	0	0	0	0	0	0	0	0	0	0	0	0	0	0	0	0	0
Phormidesmiaceae	0	0	0	0	0.000280011	0	0	4.00016e-05	4.00016e-05	0	0	0	0	0	0	0	0	0	0	0	0	0	0	0	0	0	0	0	0	0	0	0	0	0	0	0	0	0	0	0	0	0	0	0	0	0	0	0	0
Rubritaleaceae	0	0	0	0.000160006	0.000160006	0.000120005	0	0.000280011	4.00016e-05	0	0	0	0	0	0	0	0	0	0	0	0	0	0	0	0	0	0	0	0	0	0	0	0	0	0	0	0	0	0	0	0	0	0	0	0	0	0	0	0
Coriobacteriaceae	0	0	0	0	0.000440018	4.00016e-05	0	0	0	0	0	0	0	0	0	0	0	0	0	0	0	0	0	0	0	0	0	0	0	0	0	0	0	0	0	0	0	0	0	0	0	0	0	0	0	0	0	0	0
Barnesiellaceae	0	0	0	0	0.000120005	0	0	0	0	0	0	0	0	0	0	0	0	0	0	0	0	0	0	0	0	0	0	0	0	0	0	0	0	0	0	0	0	0	0	0	0	0	0	0	0	0	0	0	0
Opitutaceae	0	0	0	0.000200008	0	0.000120005	0	0.000400016	0	0	0	0	0	0	0	0	0	0	0	0	0	0	0	0	0	0	0	0	0	0	0	0	0	0	0	0	0	0	0	0	0	0	0	0	0	0	0	0	0
Nannocystaceae	0	0	0	0.000400016	0	0	0	8.00032e-05	0	0	0	0	0	0	0	0	0	0	0	0	0	0	0	0	0	0	0	0	0	0	0	0	0	0	0	0	0	0	0	0	0	0	0	0	0	0	0	0	0
Bdellovibrionaceae	0	0	0	0.000160006	0	0	0	8.00032e-05	0	0	0	0	0	0	0	0	0	0	0	0	0	0	0	0	0	0	0	0	0	0	0	0	0	0	0	0	0	0	0	0	0	0	0	0	0	0	0	0	0
Neisseriaceae	0	0	0	0.000400016	0	0	0	0	0	0	0	0	0	0	0	0	0	0	0	0	0	0	0	0	0	0	0	0	0	0	0	0	0	0	0	0	0	0	0	0	0	0	0	0	0	0	0	0	0
Holosporaceae	0	0	0	4.00016e-05	0	0	0	0.000400016	0	0	0	0	0	0	0	0	0	0	0	0	0	0	0	0	0	0	0	0	0	0	0	0	0	0	0	0	0	0	0	0	0	0	0	0	0	0	0	0	0
Cryomorphaceae	0	0	0	0	0	0	0.000400016	0.000120005	0	0	0	0	0	0	0	0	0	0	0	0	0	0	0	0	0	0	0	0	0	0	0	0	0	0	0	0	0	0	0	0	0	0	0	0	0	0	0	0	0
Planococcaceae	0	0	0	0	0	0	0	0	0.000400016	0	0	0	0	0	0	0	0	0	0	0	0	0	0	0	0	0	0	0	0	0	0	0	0	0	0	0	0	0	0	0	0	0	0	0	0	0	0	0	0
Bacteroidales_RF16_group	0	0	0	0.000400016	8.00032e-05	0	0	0	0	0	0	0	0	0	0	0	0	0	0	0	0	0	0	0	0	0	0	0	0	0	0	0	0	0	0	0	0	0	0	0	0	0	0	0	0	0	0	0	0
Roseiflexaceae	0	0	0	0	0	0	0	0.000360014	0	0	0	0	0	0	0	0	0	0	0	0	0	0	0	0	0	0	0	0	0	0	0	0	0	0	0	0	0	0	0	0	0	0	0	0	0	0	0	0	0
Rhizobiaceae	0	0	0	4.00016e-05	0	0	0	0.000360014	0	0	0	0	0	0	0	0	0	0	0	0	0	0	0	0	0	0	0	0	0	0	0	0	0	0	0	0	0	0	0	0	0	0	0	0	0	0	0	0	0
Geobacteraceae	0	0	0	0	0	0	0	0.000360014	0	0	0	0	0	0	0	0	0	0	0	0	0	0	0	0	0	0	0	0	0	0	0	0	0	0	0	0	0	0	0	0	0	0	0	0	0	0	0	0	0
Neisseriaceae_2	0	0	0	0.000360014	0	0	0	4.00016e-05	0	0	0	0	0	0	0	0	0	0	0	0	0	0	0	0	0	0	0	0	0	0	0	0	0	0	0	0	0	0	0	0	0	0	0	0	0	0	0	0	0
Psychromonadaceae	0	0	0	0	0	0	0	0.000360014	0.00024001	0	0	0	0	0	0	0	0	0	0	0	0	0	0	0	0	0	0	0	0	0	0	0	0	0	0	0	0	0	0	0	0	0	0	0	0	0	0	0	0
Desulfitobacteriaceae	0	0	0	0	0	0	0	0.000280011	0	0	0	0	0	0	0	0	0	0	0	0	0	0	0	0	0	0	0	0	0	0	0	0	0	0	0	0	0	0	0	0	0	0	0	0	0	0	0	0	0
Porticoccaceae	0	0	0	0	0	0	0.00024001	0.000160006	0	0	0	0	0	0	0	0	0	0	0	0	0	0	0	0	0	0	0	0	0	0	0	0	0	0	0	0	0	0	0	0	0	0	0	0	0	0	0	0	0
Bryobacteraceae	0	0	0	0.000120005	0	0	0	0.000320013	0	0	0	0	0	0	0	0	0	0	0	0	0	0	0	0	0	0	0	0	0	0	0	0	0	0	0	0	0	0	0	0	0	0	0	0	0	0	0	0	0
unidentified_Kapabacteriales	0	0	0	0	0	0	0	0	0	0	0	0	0	0	0	0	0	0	0	0	0	0	0	0	0	0	0	0	0	0	0	0	0	0	0	0	0	0	0	0	0	0	0	0	0	0	0	0	0
Rhizobiaceae_2	0	0	0	4.00016e-05	0	4.00016e-05	0	0	0	0	0	0	0	0	0	0	0	0	0	0	0	0	0	0	0	0	0	0	0	0	0	0	0	0	0	0	0	0	0	0	0	0	0	0	0	0	0	0	0
Bernardetiaceae	0	0	0	0.000320013	0	0	0	4.00016e-05	4.00016e-05	0	0	0	0	0	0	0	0	0	0	0	0	0	0	0	0	0	0	0	0	0	0	0	0	0	0	0	0	0	0	0	0	0	0	0	0	0	0	0	0
Legionellaceae	0	0	0	0.000280011	0	0	0	0	0	0	0	0	0	0	0	0	0	0	4.00016e-05	0	0	0	0	0	0	0	0	0	0	0	0	0	0	0	0	0	0	0	0	0	0	0	0	0	0	0	0	0	0
Bacteriovoracaceae	0	0	0	0.000280011	0	4.00016e-05	0	0	4.00016e-05	0	0	0	0	0	0	0	0	0	0	0	0	0	0	0	0	0	0	0	0	0	0	0	0	0	0	0	0	0	0	0	0	0	0	0	0	0	0	0	0
Microtrichaceae_2	0	0	0	4.00016e-05	0	0	0	0	0	0	0	0	0	0	0	0	0	0	0	0	0	0	0	0	0	0	0	0	0	0	0	0	0	0	0	0	0	0	0	0	0	0	0	0	0	0	0	0	0
Reyranellaceae	0	0	0	0	0	4.00016e-05	0	0.000160006	0	0	0	0	0	0	0	0	0	0	0	0	0	0	0	0	0	0	0	0	0	0	0	0	0	0	0	0	0	4.00016e-05	0	0	0	0	0	0	0	0	4.00016e-05	0	0
Granulosicoccaceae	0	0	0	0	0	0	0	0.00024001	0	0	0	0	0	0	0	0	0	0	0	0	0	0	0	0	0	0	0	0	0	0	0	0	0	0	0	0	0	0	0	0	0	0	0	0	0	0	0	0	0
Sporichthyaceae	0	0	0	4.00016e-05	0	8.00032e-05	0	0	0	0	0	0	0	0	0	0	0	0	0	0	0	0	0	0	0	0	0	0	0	0	0	0	0	0	0	0	0	0	0	0	0	0	0	0	0	0	0	0	0
Methylophilaceae	0	0	0	0	0	0	0.000200008	0.000120005	0	0	0	0	0	0	0	0	0	0	0	0	0	0	0	0	0	0	0	0	0	0	0	0	0	0	0	0	0	0	0	0	0	0	0	0	0	0	0	0	0
Propionibacteriaceae	0	0	0	0	0	0	0	4.00016e-05	0.00024001	0	0	0	0	0	0	0	0	0	0	0	0	0	0	0	0	0	0	0	0	0	0	0	0	0	0	0	0	0	0	0	0	0	0	0	0	0	0	0	0
Thioglobaceae	0	0	0	0	0	0	0.00024001	0.000200008	0	0	0	0	0	0	0	0	0	0	0	0	0	0	0	0	0	0	0	0	0	0	0	0	0	0	0	0	0	0	0	0	0	0	0	0	0	0	0	0	0
SAR86_clade	0	0	0	0	0	0	0.00024001	0.000200008	0	0	0	0	0	0	0	0	0	0	0	0	0	0	0	0	0	0	0	0	0	0	0	0	0	0	0	0	0	0	0	0	0	0	0	0	0	0	0	0	0
Cellvibrionaceae	0	0	0	0.00024001	0	0	0	0	0	0	0	0	0	0	0	0	0	0	0	0	0	0	0	0	0	0	0	0	0	0	0	0	0	0	0	0	0	0	0	0	0	0	0	0	0	0	0	0	0
Veillonellaceae	0	0	0	0	0.000160006	0	0	0	0	0	0	0	0	0	0	0	0	0	0	4.00016e-05	0	0	0	0	0	0	0	0	0	0	0	0	0	0	0	0	0	0	0	0	0	0	0	0	0	0	0	0	0
unidentified_Acidobacteriae	0	0	0	0.000120005	0	0	0	0.000200008	0	0	0	0	0	0	0	0	0	0	0	0	0	0	0	0	0	0	0	0	0	0	0	0	0	0	0	0	0	0	0	0	0	0	0	0	0	0	0	0	0
Vicinamibacteraceae	0	0	0	0	0	0	0	0.000200008	0	0	0	0	0	0	0	0	0	0	0	0	0	0	0	0	0	0	0	0	0	0	0	0	0	0	0	0	0	0	0	0	0	0	0	0	0	0	0	0	0
Bacillaceae_2	0	0	0	0	0	0	0	0	0.000200008	0	0	0	0	0	0	0	0	0	0	0	0	0	0	0	0	0	0	0	0	0	0	0	0	0	0	0	0	0	0	0	0	0	0	0	0	0	0	0	0
Xanthobacteraceae	0	0	0	4.00016e-05	0	0	0	0.000200008	0	0	0	0	0	0	0	0	0	0	0	0	0	0	0	0	0	0	0	0	0	0	0	0	0	0	0	0	0	0	0	0	0	0	0	0	0	0	0	0	0
AKYH767	0	0	0	0	0	0	0	0	0	0	0	0	0	0	0	0	0	0	0	0	0	0	0	0	0	0	0	0	0	0	0	0	0	0	0	0	0	0	0	0	0	0	0	0	0	0	0	0	0
Acidaminobacteraceae	0	0	0	0	0	0	0	0.000200008	0	0	0	0	0	0	0	0	0	0	0	0	0	0	0	0	0	0	0	0	0	0	0	0	0	0	0	0	0	0	0	0	0	0	0	0	0	0	0	0	0
Rhodanobacteraceae_2	0	0	0	0	0	0	0	0.000120005	0.000200008	0	0	0	0	0	0	0	0	0	0	0	0	0	0	0	0	0	0	0	0	0	0	0	0	0	0	0	0	0	0	0	0	0	0	0	0	0	0	0	0
Cellulomonadaceae	0	0	0	0	0	0	0	0.000200008	0	0	0	0	0	0	0	0	0	0	0	0	0	0	0	0	0	0	0	0	0	0	0	0	0	0	0	0	0	0	0	0	0	0	0	0	0	0	0	0	0
Defluviicoccaceae	0	0	0	0	0	0	0	0.000200008	0	0	0	0	0	0	0	0	0	0	0	0	0	0	0	0	0	0	0	0	0	0	0	0	0	0	0	0	0	0	0	0	0	0	0	0	0	0	0	0	0
Verrucomicrobiaceae	0	0	0	0	0	0.000120005	0	0.000120005	0	0	0	0	0	0	0	0	0	0	0	0	0	0	0	0	0	0	0	0	0	0	0	0	0	0	0	0	0	0	0	0	0	0	0	0	0	0	0	0	0
Deinococcaceae	0	0	0	0	0	0	0	0	0	0	0	0	0	0	0	0	0	0	0	0	0	0	0	0	0	0	0	0	0	0	0	0	0	0	0	0	0	0	0	0	0	0	0	0	0	0	0	0	0
Desulfuromonadaceae	0	0	0	0	0	8.00032e-05	0	0.000160006	0	0	0	0	0	0	0	0	0	0	0	0	0	0	0	0	0	0	0	0	0	0	0	0	0	0	0	0	0	0	0	0	0	0	0	0	0	0	0	0	0
Dysgonomonadaceae	0	0	0	0	0	0	0	0	0.000160006	0	0	0	0	0	0	0	0	0	0	0	0	0	0	0	0	0	0	0	0	0	0	0	0	0	0	0	0	0	0	0	0	0	0	0	0	0	0	0	0
Chthoniobacteraceae	0	0	0	0	0	4.00016e-05	0	0.000160006	0	0	0	0	0	0	0	0	0	0	0	0	0	0	0	0	0	0	0	0	0	0	0	0	0	0	0	0	0	0	0	0	0	0	0	0	0	0	0	0	0
Diplorickettsiaceae	0	0	0	0.000160006	0	0	0	0	0	0	0	0	0	0	0	0	0	0	0	0	0	0	0	0	0	0	0	0	0	0	0	0	0	0	0	0	0	0	0	0	0	0	0	0	0	0	0	0	0
Fibrobacteraceae_2	0	0	0	0	0	0	0	4.00016e-05	0	0	0	0	0	0	0	0	0	0	0	0	0	0	0	0	0	0	0	0	0	0	0	0	0	0	0	0	0	0	0	0	0	0	0	0	0	0	0	0	0
Caulobacteraceae	0	0	0	4.00016e-05	8.00032e-05	4.00016e-05	0	0.000160006	0	0	0	0	0	0	0	0	0	0	0	0	0	0	0	0	0	0	0	0	0	0	0	0	0	0	0	0	0	0	0	0	0	0	0	0	0	0	0	0	0
Verrucomicrobiaceae_2	0	0	0	0	0	8.00032e-05	0	8.00032e-05	0	0	0	0	0	0	0	0	0	0	0	0	0	0	0	0	0	0	0	0	0	0	0	0	0	0	0	0	0	0	0	0	0	0	0	0	0	0	0	0	0
Micrococcaceae	8.00032e-05	0	0	0.000120005	0	0	0	0.000160006	8.00032e-05	0	0	0	0	0	0	0	0	0	0	0	0	0	0	0	0	0	0	4.00016e-05	0	0	0	0	0	0	0	4.00016e-05	0	4.00016e-05	0	0	0	0	0	0	0	0	0	0	0
Enterococcaceae	0	0	0	0	0	0	0	0	0	0	0	0	0	0	0	0	0	0	4.00016e-05	0	0	0	0	0	0	0	0	0	0	0	0	0	0	0	0	0	0	0	0	0	0	0	0	0	0	0	0	0	0
Deinococcaceae_2	0	0	0	0	0	0	0	0	0	0	0	0	0	0	0	0	0	0	0	0	0	0	0	0	0	0	0	0	0	0	0	0	0	0	0	0	0	0	0	0	0	0	0	0	0	0	0	0	0
67-14	0	0	0	8.00032e-05	0	0	0	0.000120005	0	0	0	0	0	0	0	0	0	0	0	0	0	0	0	0	0	0	0	0	0	0	0	0	0	0	0	0	0	0	0	0	0	0	0	0	0	0	0	0	0
SM2D12	0	0	0	0	0	0	0	0	0	0	0	0	0	0	0	0	0	0	0	0	0	0	0	0	0	0	0	0	0	0	0	0	0	0	0	0	0	0	0	0	0	0	0	0	0	0	0	0	0
Parachlamydiaceae	0	0	0	0.000120005	0	0	0	0	0	0	0	0	0	0	0	0	0	0	0	0	0	0	0	0	0	0	0	0	0	0	0	0	0	0	0	0	0	0	0	0	0	0	0	0	0	0	0	0	0
Pseudohongiellaceae	0	0	0	0	0	0	0	0.000120005	0	0	0	0	0	0	0	0	0	0	0	0	0	0	0	0	0	0	0	0	0	0	0	0	0	0	0	0	0	0	0	0	0	0	0	0	0	0	0	0	0
Desulfovibrionaceae	0	0	0	0.000120005	0	0	0	0	0	0	0	0	0	0	0	0	0	0	0	0	0	0	0	0	0	0	0	0	0	0	0	0	0	0	0	0	0	0	0	0	0	0	0	0	0	0	0	0	0
Silvanigrellaceae	0	0	0	0.000120005	0	0	0	0	0	0	0	0	0	0	0	0	0	0	0	0	0	0	0	0	0	0	0	0	0	0	0	0	0	0	0	0	0	0	0	0	0	0	0	0	0	0	0	0	0
Hyphomicrobiaceae	0	0	0	0	0	0	0	8.00032e-05	0	0	0	0	0	0	0	0	0	0	0	0	0	0	0	0	0	0	0	0	0	0	0	0	0	0	0	0	0	0	0	0	0	0	0	0	0	0	0	0	0
KD3-93	0	0	0	0.000120005	0	0	0	8.00032e-05	0	0	0	0	0	0	0	0	0	0	0	0	0	0	0	0	0	0	0	0	0	0	0	0	0	0	0	0	0	0	0	0	0	0	0	0	0	0	0	0	0
Herpetosiphonaceae	0	0	0	0.000120005	0	0	0	0	0	0	0	0	0	0	0	0	0	0	0	0	0	0	0	0	0	0	0	0	0	0	0	0	0	0	0	0	0	0	0	0	0	0	0	0	0	0	0	0	0
Iamiaceae	0	0	0	0	0	0	0	0.000120005	0	0	0	0	0	0	0	0	0	0	0	0	0	0	0	0	0	0	0	0	0	0	0	0	0	0	0	0	0	0	0	0	0	0	0	0	0	0	0	0	0
SAR116_clade	0	0	0	0	0	0	0.000120005	4.00016e-05	0	0	0	0	0	0	0	0	0	0	0	0	0	0	0	0	0	0	0	0	0	0	0	0	0	0	0	0	0	0	0	0	0	0	0	0	0	0	0	0	0
Chitinibacteraceae	0	0	0	0	0	0	0	0	0.000120005	0	0	0	0	0	0	0	0	0	0	0	0	0	0	0	0	0	0	0	0	0	0	0	0	0	0	0	0	0	0	0	0	0	0	0	0	0	0	0	0
Terrimicrobiaceae	0	0	0	0	0.000120005	0	0	0	0	0	0	0	0	0	0	0	0	0	0	0	0	0	0	0	0	0	0	0	0	0	0	0	0	0	0	0	0	0	0	0	0	0	0	0	0	0	0	0	0
BIrii41	0	0	0	8.00032e-05	0	0	0	8.00032e-05	0	0	0	0	0	0	0	0	0	0	0	0	0	0	0	0	0	0	0	0	0	0	0	0	0	0	0	0	0	0	0	0	0	0	0	0	0	0	0	0	0
Marinobacteraceae	0	0	0	0	0	0	0	0	0.000120005	0	0	0	0	0	0	0	0	0	0	0	0	0	0	0	0	0	0	0	0	0	0	0	0	0	0	0	0	0	0	0	0	0	0	0	0	0	0	0	0
Corynebacteriaceae	0	0	0	0	0	0	0	8.00032e-05	0	0	0	0	0	0	0	0	0	0	0	0	0	0	0	0	0	0	0	0	0	0	0	0	0	0	0	0	0	0	0	0	0	0	0	0	0	0	0	0	0
Geodermatophilaceae	0	0	0	0	0	0	0	8.00032e-05	0	0	0	0	0	0	0	0	0	0	0	0	0	0	0	0	0	0	0	0	0	0	0	0	0	0	0	0	0	0	0	0	0	0	0	0	0	0	0	0	0
Marinifilaceae	0	0	0	0	0	0	0	0	0	0	0	0	0	0	0	0	0	0	0	0	0	0	0	0	0	0	0	0	0	0	0	0	0	0	0	0	0	0	0	0	0	0	0	0	0	0	0	0	0
Kineosporiaceae	0	0	0	0	0	0	0	0	0	0	0	0	0	0	0	0	0	0	0	0	0	0	0	0	0	0	0	0	0	0	0	0	0	0	0	0	0	0	0	0	0	0	0	0	0	0	0	0	0
Saprospiraceae_2	0	0	0	4.00016e-05	0	0	0	8.00032e-05	0	0	0	0	0	0	0	0	0	0	0	0	0	0	0	0	0	0	0	0	0	0	0	0	0	0	0	0	0	0	0	0	0	0	0	0	0	0	0	0	0
Myxococcaceae_2	0	0	0	0	0	0	0	8.00032e-05	0	0	0	0	0	0	0	0	0	0	0	0	0	0	0	0	0	0	0	0	0	0	0	0	0	0	0	0	0	0	0	0	0	0	0	0	0	0	0	0	0
Geobacteraceae_2	0	0	0	0	8.00032e-05	4.00016e-05	0	0	0	0	0	0	0	0	0	0	0	0	0	0	0	0	0	0	0	0	0	0	0	0	0	0	0	0	0	0	0	0	0	0	0	0	0	0	0	0	0	0	0
Arcobacteraceae	0	0	0	4.00016e-05	0	0	0	4.00016e-05	0	0	0	0	0	0	0	0	0	0	0	0	0	0	0	0	0	0	0	0	0	0	0	0	0	0	0	0	0	0	0	0	0	0	0	0	0	0	0	0	0
Alteromonadaceae	0	0	0	0	0	0	4.00016e-05	8.00032e-05	0	0	0	0	0	0	0	0	0	0	0	0	0	0	0	0	0	0	0	0	0	0	0	0	0	0	0	0	0	0	0	0	0	0	0	0	0	0	0	0	0
Chitinophagaceae_2	0	0	0	0	0	0	0	4.00016e-05	8.00032e-05	0	0	0	0	0	0	0	0	0	0	0	0	0	0	0	0	0	0	0	0	0	0	0	0	0	0	0	0	0	0	0	0	0	0	0	0	0	0	0	0
Eggerthellaceae_2	0	0	0	0	8.00032e-05	0	0	0	0	0	0	0	0	0	0	0	0	0	0	0	0	0	0	0	0	0	0	0	0	0	0	0	0	0	0	0	0	0	0	0	0	0	0	0	0	0	0	0	0
37-13	0	0	0	4.00016e-05	4.00016e-05	0	0	8.00032e-05	0	0	0	0	0	0	0	0	0	0	0	0	0	0	0	0	0	0	0	0	0	0	0	0	0	0	0	0	0	0	0	0	0	0	0	0	0	0	0	0	0
Rickettsiaceae	0	0	0	0	0	0	0	4.00016e-05	0	0	0	0	0	0	0	0	0	0	0	0	0	0	0	0	0	0	0	0	0	0	0	0	0	0	0	0	0	0	0	0	0	0	0	0	0	0	0	0	0
Gaiellaceae	0	0	0	0	0	0	0	8.00032e-05	0	0	0	0	0	0	0	0	0	0	0	0	0	0	0	0	0	0	0	0	0	0	0	0	0	0	0	0	0	0	0	0	0	0	0	0	0	0	0	0	0
Pasteurellaceae	0	0	0	0	0	0	0	0	0	0	0	0	0	0	0	0	0	0	0	0	0	0	0	0	0	0	0	0	0	0	0	0	0	0	0	0	0	0	0	0	0	0	0	0	0	0	0	0	0
Acetobacteraceae_2	0	0	0	0	0	0	0	0	0	0	0	0	0	0	0	0	0	0	0	0	0	0	0	0	0	0	0	0	0	0	0	0	0	0	0	0	0	0	0	0	0	0	0	0	0	0	0	0	0
Flavobacteriaceae_2	0	0	0	0	0	0	0	8.00032e-05	0	0	0	0	0	0	0	0	0	0	0	0	0	0	0	0	0	0	0	0	0	0	0	0	0	0	0	0	0	0	0	0	0	0	0	0	0	0	0	0	0
SC-I-84	0	0	0	0	0	0	0	0	0	0	0	0	0	0	0	0	0	0	0	0	0	0	0	0	0	0	0	0	0	0	0	0	0	0	0	0	0	0	0	0	0	0	0	0	0	0	0	0	0
Holophagaceae	0	0	0	0	0	0	0	0	0	0	0	0	0	0	0	0	0	0	0	0	0	0	0	0	0	0	0	0	0	0	0	0	0	0	0	0	0	0	0	0	0	0	0	0	0	0	0	0	0
Magnetospiraceae	0	0	0	0	0	0	0	0	0	0	0	0	0	0	0	0	0	0	0	0	0	0	0	0	0	0	0	0	0	0	0	0	0	0	0	0	0	0	0	0	0	0	0	0	0	0	0	0	0
Halieaceae	0	0	0	0	0	0	0	8.00032e-05	0	0	0	0	0	0	0	0	0	0	0	0	0	0	0	0	0	0	0	0	0	0	0	0	0	0	0	0	0	0	0	0	0	0	0	0	0	0	0	0	0
A21b	0	0	0	0	0	4.00016e-05	0	8.00032e-05	0	0	0	0	0	0	0	0	0	0	0	0	0	0	0	0	0	0	0	0	0	0	0	0	0	0	0	0	0	0	0	0	0	0	0	0	0	0	0	0	0
Arcobacteraceae_2	0	0	0	0	0	0	0	4.00016e-05	0	0	0	0	0	0	0	0	0	0	0	0	0	0	0	0	0	0	0	0	0	0	0	0	0	0	0	0	0	0	0	0	0	0	0	0	0	0	0	0	0
Fusobacteriaceae	0	0	0	0	0	0	0	8.00032e-05	0	0	0	0	0	0	0	0	0	0	0	0	0	0	0	0	0	0	0	0	0	0	0	0	0	0	0	0	0	0	0	0	0	0	0	0	0	0	0	0	0
Paracaedibacteraceae	0	0	0	0	0	0	0	0	0	0	0	0	0	0	0	0	0	0	0	0	0	0	0	0	0	0	0	0	0	0	0	0	0	0	0	0	0	0	0	0	0	0	0	0	0	0	0	0	0
Shewanellaceae	0	0	0	0	0	0	0	0	0	0	0	0	0	0	0	0	0	0	0	0	0	0	0	0	0	0	0	0	0	0	0	0	0	0	0	0	0	0	0	0	0	0	0	0	0	0	0	0	0
Hungateiclostridiaceae	0	0	0	0	0	0	0	0	0	0	0	0	0	0	0	0	0	0	0	0	0	0	0	0	0	0	0	0	0	0	0	0	0	0	0	0	0	0	0	0	0	0	0	0	0	0	0	0	0
Pedosphaeraceae	0	0	0	0	0	0	0	8.00032e-05	0	0	0	0	0	0	0	0	0	0	0	0	0	0	0	0	0	0	0	0	0	0	0	0	0	0	0	0	0	0	0	0	0	0	0	0	0	0	0	0	0
Haliangiaceae	0	0	0	0	0	4.00016e-05	0	4.00016e-05	0	0	0	0	0	0	0	0	0	0	0	0	0	0	0	0	0	0	0	0	0	0	0	0	0	0	0	0	0	0	0	0	0	0	0	0	0	0	0	0	0
Diplorickettsiaceae_2	0	0	0	0	0	0	0	0	0	0	0	0	0	0	0	0	0	0	0	0	0	0	0	0	0	0	0	0	0	0	0	0	0	0	0	0	0	0	0	0	0	0	0	0	0	0	0	0	0
Gracilibacteraceae	0	0	0	4.00016e-05	0	0	0	0	0	0	0	0	0	0	0	0	0	0	0	0	0	0	0	0	0	0	0	0	0	0	0	0	0	0	0	0	0	0	0	0	0	0	0	0	0	0	0	0	0
Helicobacteraceae	0	0	0	0	4.00016e-05	0	0	0	0	0	0	0	0	0	0	0	0	0	0	0	0	0	0	0	0	0	0	0	0	0	0	0	0	0	0	0	0	0	0	0	0	0	0	0	0	0	0	0	0
Demequinaceae	0	0	0	0	0	0	0	0	0	0	0	0	0	0	0	0	0	0	0	0	0	0	0	0	0	0	0	0	0	0	0	0	0	0	0	0	0	0	0	0	0	0	0	0	0	0	0	0	0
Oleiphilaceae	0	0	0	0	0	0	0	4.00016e-05	0	0	0	0	0	0	0	0	0	0	0	0	0	0	0	0	0	0	0	0	0	0	0	0	0	0	0	0	0	0	0	0	0	0	0	0	0	0	0	0	0
Methylophagaceae	0	0	0	0	0	0	0	4.00016e-05	0	0	0	0	0	0	0	0	0	0	0	0	0	0	0	0	0	0	0	0	0	0	0	0	0	0	0	0	0	0	0	0	0	0	0	0	0	0	0	0	0
LWQ8	0	0	0	0	0	0	0	4.00016e-05	0	0	0	0	0	0	0	0	0	0	0	0	0	0	0	0	0	0	0	0	0	0	0	0	0	0	0	0	0	0	0	0	0	0	0	0	0	0	0	0	0
Spongiibacteraceae	0	0	0	0	0	0	4.00016e-05	0	0	0	0	0	0	0	0	0	0	0	0	0	0	0	0	0	0	0	0	0	0	0	0	0	0	0	0	0	0	0	0	0	0	0	0	0	0	0	0	0	0
Dongiaceae	0	0	0	0	0	0	0	4.00016e-05	0	0	0	0	0	0	0	0	0	0	0	0	0	0	0	0	0	0	0	0	0	0	0	0	0	0	0	0	0	0	0	0	0	0	0	0	0	0	0	0	0
Thiotrichaceae	0	0	0	0	0	0	0	0	0	0	0	0	0	0	0	0	0	0	0	0	0	0	0	0	0	0	0	0	0	0	0	0	0	0	0	0	0	0	0	0	0	0	0	0	0	0	0	0	0
Marinilabiliaceae	0	0	0	0	0	0	0	0	0	0	0	0	0	0	0	0	0	0	0	0	0	0	0	0	0	0	0	0	0	0	0	0	0	0	0	0	0	0	0	0	0	0	0	0	0	0	0	0	0
AKIW781	0	0	0	0	0	0	0	4.00016e-05	0	0	0	0	0	0	0	0	0	0	0	0	0	0	0	0	0	0	0	0	0	0	0	0	0	0	0	0	0	0	0	0	0	0	0	0	0	0	0	0	0
Hyphomonadaceae	0	0	0	4.00016e-05	4.00016e-05	0	0	0	0	0	0	0	0	0	0	0	0	0	0	0	0	0	0	0	0	0	0	0	0	0	0	0	0	0	0	0	0	0	0	0	0	0	0	0	0	0	0	0	0
Phaselicystidaceae	0	0	0	4.00016e-05	0	0	0	0	0	0	0	0	0	0	0	0	0	0	0	0	0	0	0	0	0	0	0	0	0	0	0	0	0	0	0	0	0	0	0	0	0	0	0	0	0	0	0	0	0
Oligoflexaceae	0	0	0	0	0	0	0	0	0	0	0	0	0	0	0	0	0	0	0	0	0	0	0	0	0	0	0	0	0	0	0	0	0	0	0	0	0	0	0	0	0	0	0	0	0	0	0	0	0
Fokiniaceae	0	0	0	0	0	0	0	0	0	0	0	0	0	0	0	0	0	0	0	0	0	0	0	0	0	0	0	0	0	0	0	0	0	0	0	0	0	0	0	0	0	0	0	0	0	0	0	0	0
Nitrincolaceae_2	0	0	0	0	0	0	0	0	0	0	0	0	0	0	0	0	0	0	0	0	0	0	0	0	0	0	0	0	0	0	0	0	0	0	0	0	0	0	0	0	0	0	0	0	0	0	0	0	0
LiUU-11-161	0	0	0	4.00016e-05	0	0	0	0	0	0	0	0	0	0	0	0	0	0	0	0	0	0	0	0	0	0	0	0	0	0	0	0	0	0	0	0	0	0	0	0	0	0	0	0	0	0	0	0	0
Succinivibrionaceae	0	0	0	0	4.00016e-05	0	0	0	0	0	0	0	0	0	0	0	0	0	0	0	0	0	0	0	0	0	0	0	0	0	0	0	0	0	0	0	0	0	0	0	0	0	0	0	0	0	0	0	0
Rhodocyclaceae	0	0	0	0	0	0	0	0	0	0	0	0	0	0	0	0	0	0	0	0	0	0	0	0	0	0	0	0	0	0	0	0	0	0	0	0	0	0	0	0	0	0	0	0	0	0	0	0	0
unidentified_Rhizobiales	0	0	0	4.00016e-05	0	0	0	0	0	0	0	0	0	0	0	0	0	0	0	0	0	0	0	0	0	0	0	0	0	0	0	0	0	0	0	0	0	0	0	0	0	0	0	0	0	0	0	0	0
Symbiobacteraceae	0	0	0	4.00016e-05	0	0	0	0	0	0	0	0	0	0	0	0	0	0	0	0	0	0	0	0	0	0	0	0	0	0	0	0	0	0	0	0	0	0	0	0	0	0	0	0	0	0	0	0	0
Caldilineaceae	0	0	0	0	0	0	0	4.00016e-05	0	0	0	0	0	0	0	0	0	0	0	0	0	0	0	0	0	0	0	0	0	0	0	0	0	0	0	0	0	0	0	0	0	0	0	0	0	0	0	0	0
unidentified_SAR324_clade(Marine_group_B)	0	0	0	0	0	0	0	0	0	0	0	0	0	0	0	0	0	0	0	0	0	0	0	0	0	0	0	0	0	0	0	0	0	0	0	0	0	0	0	0	0	0	0	0	0	0	0	0	0
AKYG1722	0	0	0	0	0	0	0	4.00016e-05	0	0	0	0	0	0	0	0	0	0	0	0	0	0	0	0	0	0	0	0	0	0	0	0	0	0	0	0	0	0	0	0	0	0	0	0	0	0	0	0	0
Amoebophilaceae	0	0	0	0	0	0	0	4.00016e-05	0	0	0	0	0	0	0	0	0	0	0	0	0	0	0	0	0	0	0	0	0	0	0	0	0	0	0	0	0	0	0	0	0	0	0	0	0	0	0	0	0
Steroidobacteraceae	0	0	0	0	0	0	0	4.00016e-05	0	0	0	0	0	0	0	0	0	0	0	0	0	0	0	0	0	0	0	0	0	0	0	0	0	0	0	0	0	0	0	0	0	0	0	0	0	0	0	0	0
Thermoanaerobaculaceae	0	0	0	0	0	0	0	4.00016e-05	0	0	0	0	0	0	0	0	0	0	0	0	0	0	0	0	0	0	0	0	0	0	0	0	0	0	0	0	0	0	0	0	0	0	0	0	0	0	0	0	0
Spirosomaceae_2	0	0	0	4.00016e-05	4.00016e-05	0	0	0	0	0	0	0	0	0	0	0	0	0	0	0	0	0	0	0	0	0	0	0	0	0	0	0	0	0	0	0	0	0	0	0	0	0	0	0	0	0	0	0	0
Beijerinckiaceae_2	0	0	0	0	0	0	0	0	0	0	0	0	0	0	0	0	0	0	0	0	0	0	0	0	0	0	0	0	0	0	0	0	0	0	0	0	0	0	0	0	0	0	0	0	0	0	0	0	0
Anaerolineaceae	0	0	0	0	0	0	0	0	0	0	0	0	0	0	0	0	0	0	0	0	0	0	0	0	0	0	0	0	0	0	0	0	0	0	0	0	0	0	0	0	0	0	0	0	0	0	0	0	0
Entotheonellaceae	0	0	0	0	0	0	0	0	0	0	0	0	0	0	0	0	0	0	0	0	0	0	0	0	0	0	0	0	0	0	0	0	0	0	0	0	0	0	0	0	0	0	0	0	0	0	0	0	0
Nitrosopumilaceae	0	0	0	0	0	0	0	4.00016e-05	0	0	0	0	0	0	0	0	0	0	0	0	0	0	0	0	0	0	0	0	0	0	0	0	0	0	0	0	0	0	0	0	0	0	0	0	0	0	0	0	0
Abditibacteriaceae	0	0	0	4.00016e-05	0	0	0	0	0	0	0	0	0	0	0	0	0	0	0	0	0	0	0	0	0	0	0	0	0	0	0	0	0	0	0	0	0	0	0	0	0	0	0	0	0	0	0	0	0
Nitrosomonadaceae_2	0	0	0	0	0	0	0	4.00016e-05	0	0	0	0	0	0	0	0	0	0	0	0	0	0	0	0	0	0	0	0	0	0	0	0	0	0	0	0	0	0	0	0	0	0	0	0	0	0	0	0	0
Moritellaceae	0	0	0	0	0	0	0	0	0	0	0	0	0	0	0	0	0	0	0	0	0	0	0	0	0	0	0	0	0	0	0	0	0	0	0	0	0	0	0	0	0	0	0	0	0	0	0	0	0
Desulfocapsaceae	0	0	0	0	0	0	0	0	0	0	0	0	0	0	0	0	0	0	0	0	0	0	0	0	0	0	0	0	0	0	0	0	0	0	0	0	0	0	0	0	0	0	0	0	0	0	0	0	0
Morganellaceae	0	0	0	0	0	0	0	0	0	0	0	0	0	0	0	0	0	0	0	0	0	0	0	0	0	0	0	0	0	0	0	0	4.00016e-05	0	0	0	0	0	0	0	0	0	0	0	0	0	0	0	0
AB1	0	0	0	4.00016e-05	0	0	0	0	0	0	0	0	0	0	0	0	0	0	0	0	0	0	0	0	0	0	0	0	0	0	0	0	0	0	0	0	0	0	0	0	0	0	0	0	0	0	0	0	0
unidentified_Gracilibacteria	0	0	0	0	0	0	0	0	4.00016e-05	0	0	0	0	0	0	0	0	0	0	0	0	0	0	0	0	0	0	0	0	0	0	0	0	0	0	0	0	0	0	0	0	0	0	0	0	0	0	0	0
Kangiellaceae	0	0	0	0	0	0	0	4.00016e-05	0	0	0	0	0	0	0	0	0	0	0	0	0	0	0	0	0	0	0	0	0	0	0	0	0	0	0	0	0	0	0	0	0	0	0	0	0	0	0	0	0
TRA3-20	0	0	0	0	0	0	0	0	0	0	0	0	0	0	0	0	0	0	0	0	0	0	0	0	0	0	0	0	0	0	0	0	0	0	0	0	0	0	0	0	0	0	0	0	0	0	0	0	0
Prevotellaceae_2	0	0	0	0	4.00016e-05	0	0	0	0	0	0	0	0	0	0	0	0	0	0	0	0	0	0	0	0	0	0	0	0	0	0	0	0	0	0	0	0	0	0	0	0	0	0	0	0	0	0	0	0
Fimbriimonadaceae	0	0	0	0	0	0	0	4.00016e-05	0	0	0	0	0	0	0	0	0	0	0	0	0	0	0	0	0	0	0	0	0	0	0	0	0	0	0	0	0	0	0	0	0	0	0	0	0	0	0	0	0
unidentified_Bacteria	0	0	0	0	0	0	0	0	0	0	0	0	0	0	0	0	0	0	0	0	0	0	0	0	0	0	0	0	0	0	0	0	0	0	0	0	0	0	0	0	0	0	0	0	0	0	0	0	0
Puniceicoccaceae	0	0	0	0	0	0	0	0	0	0	0	0	0	0	0	0	0	0	0	0	0	0	0	0	0	0	0	0	0	0	0	0	0	0	0	0	0	0	0	0	0	0	0	0	0	0	0	0	0
Vagococcaceae	0	0	0	0	0	0	0	0	0	0	0	0	0	0	0	0	0	0	0	0	0	0	0	0	0	0	0	0	0	0	0	0	0	0	0	0	0	0	0	0	0	0	0	0	0	0	0	0	0
Desulfovibrionaceae_2	0	0	0	0	0	0	0	0	0	0	0	0	0	0	0	0	0	0	0	0	0	0	0	0	0	0	0	0	0	0	0	0	0	0	0	0	0	0	0	0	0	0	0	0	0	0	0	0	0
Mycoplasmataceae	0	0	0	0	0	0	0	0	0	0	0	0	0	0	0	0	0	0	0	0	0	0	0	0	0	0	0	0	0	0	0	0	0	0	0	0	0	0	0	0	0	0	0	0	0	0	0	0	0
Demequinaceae_2	0	0	0	0	0	0	0	0	0	0	0	0	0	0	0	0	0	0	0	0	0	0	0	0	0	0	0	0	0	0	0	0	0	0	0	0	0	0	0	0	0	0	0	0	0	0	0	0	0
Hydrogenophilaceae	0	0	0	0	0	0	0	0	0	0	0	0	0	0	0	0	0	0	0	0	0	0	0	0	0	0	0	0	0	0	0	0	0	0	0	0	0	0	0	0	0	0	0	0	0	0	0	0	0
unidentified_Gammaproteobacteria	0	0	0	0	0	0	0	0	0	0	0	0	0	0	0	0	0	0	0	0	0	0	0	0	0	0	0	0	0	0	0	0	0	0	0	0	0	0	0	0	0	0	0	0	0	0	0	0	0
Clade_IV	0	0	0	0	0	0	0	0	0	0	0	0	0	0	0	0	0	0	0	0	0	0	0	0	0	0	0	0	0	0	0	0	0	0	0	0	0	0	0	0	0	0	0	0	0	0	0	0	0
Caulobacteraceae_2	0	0	0	0	0	0	0	0	0	0	0	0	0	0	0	0	0	0	0	0	0	0	0	0	0	0	0	0	0	0	0	0	0	0	0	0	0	0	0	0	0	0	0	0	0	0	0	0	0
Others	0.0264811	0.0431217	0.0188008	0.0466819	0.00484019	0.00928037	0.00984039	0.0195608	0.024721	0.0114005	0.00836033	0.00636025	0.0406416	0.00564023	0.0112805	0.0130005	0.0134805	0.0114005	0.0112404	0.00636025	0.0294412	0.0208008	0.0146806	0.00880035	0.00380015	0.0223209	0.0115205	0.0201608	0.0384415	0.0184407	0.0528021	0.0217609	0.0138806	0.0197608	0.0310412	0.0372415	0.0338414	0.0216009	0.0360014	0.0227209	0.0228809	0.0165607	0.0227209	0.0230009	0.0340014	0.0165207	0.0104804	0.0174007	0.0192808
[truncated: 1 more columns]

## Sheet: SD8_16S-genus
Taxonomy	D4M31	D4M32	D4M33	D4M34	D4M35	D4M36	D4M37	D4M38	D4M39	D4M40	D5M31	D5M32	D5M33	D5M34	D5M35	D5M37	D5M38	D5M39	D5M40	D6M31	D6M32	D6M33	D6M34	D6M35	D6M36	D6M37	D6M38	D6M39	D6M40	D9M31	D9M32	D9M33	D9M34	D9M35	D9M36	D9M37	D9M38	D9M39	D9M40	D12M31	D12M32	D12M33	D12M34	D12M35	D12M36	D12M37	D12M38	D12M39	D12M40
Bacteroides	0.270731	0.213449	0.406616	0.0514421	0.391296	0.188888	0.171167	0.159846	0.126565	0.225969	0.208688	0.154486	0.0686027	0.0803632	0.074043	0.0154006	0.0226009	0.0282411	0.024641	0.375335	0.205648	0.325653	0.366255	0.430257	0.101644	0.109884	0.169847	0.099204	0.138166	0.192168	0.102844	0.116685	0.205808	0.206168	0.162967	0.136165	0.226009	0.159486	0.127365	0.129925	0.0682427	0.125565	0.112204	0.0733629	0.106804	0.0970839	0.148126	0.100564	0.221609
Lactobacillus	0.0567623	0.0173607	0.000360014	0.0422017	0.0444418	0.000360014	0.00172007	0.000880035	0.000440018	0.00024001	0.00108004	0.00152006	0.00208008	4.00016e-05	0.00100004	0.00704028	0.0112404	0.0168007	0.0105604	0.0980039	0.0663227	0.050442	0.00716029	0.0420417	0.00620025	0.0121205	0.000640026	0.00732029	0.00188008	0.0323213	0.0050402	0.00196008	0.0269611	0.0375615	0.00776031	0.0051202	0.00268011	0.0117205	0.00332013	0.115685	0.0123205	0.0474819	0.113725	0.0923637	0.000400016	0.00196008	0.000360014	0.000280011	0.00216009
Faecalibaculum	0.0327213	0.107764	0.0332013	0.0206808	0.0671227	0.0576823	0.0288012	0.0764031	0.0378015	0.0387215	0.0486419	0.0456418	0.0568423	0.0454018	0.026081	0.0958038	0.0518021	0.049722	0.0172807	0.0142006	0.0302412	0.0122005	0.024521	0.0166407	0.0411216	0.0110004	0.0697628	0.0192408	0.0214409	0.0148406	0.0463219	0.0102804	0.0120805	0.0581223	0.0535621	0.0120005	0.025961	0.0266011	0.0149606	0.0131605	0.050242	0.0219209	0.0129605	0.025201	0.00824033	0.0134805	0.0232409	0.00780031	0.0303212
Akkermansia	0.0143606	0.0111204	0.000160006	0.00616025	0.000960038	0.000480019	0.000320013	0.000280011	4.00016e-05	0	0.137085	0.0778031	0.0784031	0.0546422	0.0327613	0.0582023	0.0198808	0.0316413	0.0321213	0.000480019	0.000360014	0.000400016	0.000520021	0.00232009	0.000640026	0.00176007	0.00108004	0.000640026	0.000800032	0.00144006	0.0264811	0.000640026	0.00524021	0.0137606	0.000160006	0.000280011	0.000840034	0.00264011	0.00288012	0.0361214	0.0400816	0.0647626	0.0226409	0.0181207	0.000400016	0.000480019	0.000520021	0.000440018	0.000680027
Limosilactobacillus	0.0111204	0.050242	0.0024801	0.0155206	0.0221209	0.0518421	0.0126005	0.00204008	0.00180007	0.0156806	0.00116005	0.00224009	0.00192008	0.000920037	0.00232009	0.00412016	0.00584023	0.0075203	0.00728029	0.0431217	0.0861234	0.0600024	0.0391216	0.0116405	0.0827633	0.0736029	0.0050002	0.0484019	0.0617225	0.0179607	0.0176407	0.00216009	0.00892036	0.0181607	0.0140406	0.0024401	0.00272011	0.00772031	0.0654826	0.0393616	0.0174007	0.0074403	0.0852034	0.0198808	0.141206	0.163407	0.00428017	0.0389616	0.024561
Lachnospiraceae_NK4A136_group	0.0617625	0.0295612	0.00448018	0.0178007	0.00344014	0.0619225	0.0869235	0.0376415	0.0518021	0.00100004	0.0227209	0.0235609	0.0938838	0.00584023	0.0164007	0.0560022	0.116765	0.120805	0.0674027	0.0693628	0.049162	0.0482419	0.0596424	0.00804032	0.0636825	0.0719629	0.025201	0.0543622	0.0263211	0.122045	0.0483619	0.108364	0.050322	0.0336013	0.143686	0.161526	0.0699228	0.0896836	0.099324	0.050002	0.0333213	0.0466019	0.0341214	0.0340014	0.116605	0.0654026	0.108324	0.0849634	0.104244
Rikenellaceae_RC9_gut_group	0.0196408	0.0472819	0.0555622	0.0303612	0.0523221	0.0944838	0.111724	0.0556822	0.106124	0.0672827	0.106764	0.133685	0.0550422	0.154486	0.137686	0.00416017	0.00712028	0.00380015	0.0099604	0.0146806	0.0299612	0.0290812	0.0334413	0.0376015	0.111004	0.0950038	0.0650826	0.0669227	0.0878035	0.0109204	0.0166007	0.0131605	0.0351614	0.00920037	0.102444	0.145006	0.0918437	0.0774031	0.0943638	0.00704028	0.0122005	0.00444018	0.00436017	0.0122405	0.0597224	0.0448018	0.0805632	0.0436017	0.0580823
Mucispirillum	0.0297212	0.00912036	0.00404016	0.0136805	0.0442018	0.0138406	0.00728029	0.0138806	0.0192008	0.00192008	0.0126005	0.0343614	0.0766031	0.00184007	0.0159606	0.0222809	0.025441	0.025241	0.150726	0.00216009	0.00612024	0.00224009	0.00640026	0.00444018	0.0189208	0.00628025	0.00552022	0.0049602	0.00452018	0.00768031	0.0348814	0.0362815	0.00468019	0.0136805	0.0526821	0.00644026	0.00420017	0.00852034	0.00396016	0.00732029	0.0099204	0.0214409	0.00624025	0.00892036	0.00948038	0.00284011	0.00112004	0.00232009	0.00552022
GCA-900066575	0	0	0.132805	0.0025201	0.000960038	0.00024001	0.000440018	0.00132005	0.00024001	4.00016e-05	0.00220009	0	0	0	0.00124005	0.00124005	0.000920037	0.00100004	0.00124005	0.0113605	0.0309212	0.0379615	0.0451618	0.0420017	0.00132005	0.00340014	0.00172007	0.0074003	0.00392016	0.0173607	0.0121205	0.0399616	0.025201	0.00680027	0.00168007	0.00232009	0.0050802	0.000640026	0.00180007	0.00884035	0.0343614	0.024081	0.0131205	0.0156406	0.000120005	0.000200008	0.00076003	8.00032e-05	0.000480019
unidentified_Chloroplast	0	0	4.00016e-05	0.129245	0.00792032	0.00692028	0.000160006	0.00784031	4.00016e-05	0	0	0	0	0	0	0	0	0	4.00016e-05	0	0	0	0	0	0	0	0	0	0	0	0	0	0	0	0	0	0	0	0	0	0	0	0	0	0	0	0	0	0
Sphingomonas	0	0	4.00016e-05	0.0904836	0.000200008	0	4.00016e-05	0.00164007	4.00016e-05	0	0	0	0	0	0	0	0	0	0	0	0	0	0	0	0	0	0	0	0	0	0	0	0	0	0	0	0	0	0	0	0	0	0	0	0	0	0	0	0
Oscillibacter	0.0108804	0.00792032	0.00604024	0.00348014	0.0396016	0.000440018	0.0156006	0.00216009	0.000400016	8.00032e-05	0.0291212	0.00440018	0.0127205	0.024801	0.00728029	0.00228009	0.00216009	0.00224009	0.0324413	0.0050802	0.025601	0.0162006	0.00736029	0.0767231	0.00232009	0.0152406	0.0026001	0.00532021	0.00596024	0.00308012	0.0110804	0.00856034	0.00732029	0.00344014	0.00284011	0.0282011	0.0149606	0.0049602	0.00672027	0.00668027	0.00864035	0.00968039	0.00896036	0.00940038	0.00076003	0.00844034	0.0074003	0.000400016	0.0100404
Blautia	0.00208008	0.00528021	0.0445618	0.00560022	0.00136005	0.000160006	0.00024001	0.00076003	0.000200008	0.000120005	0.000960038	0	4.00016e-05	0	8.00032e-05	0.074483	0.0199608	0.0207208	0.00356014	0.00232009	0.00296012	0.0273611	0.00696028	0.0155606	0.000280011	0.000920037	0.000400016	0.00124005	0.00160006	0.00276011	0.0162406	0.0113605	0.0320013	0.0180407	0.00112004	0.00176007	0.00148006	0.00128005	0.00160006	0.0141206	0.0268411	0.0099604	0.0139206	0.0386815	0.000640026	0.00124005	0.00420017	0.000160006	0.000640026
Lachnoclostridium	0.00708028	0.00216009	0.000400016	0.0076003	0.00204008	0.0176807	0.0323213	0.00516021	0.0272411	0.0682427	0.000320013	0.000680027	0.00108004	0.000200008	0.000160006	0.000360014	0.000880035	0.000400016	0.00128005	0.00160006	0.00372015	0.00264011	0.0025201	0.00124005	0.0273211	0.0370815	0.00516021	0.00928037	0.0332413	0.000400016	0.00268011	0.000400016	0.000800032	0.000520021	0.023841	0.00976039	0.0098804	0.0159206	0.0302012	0.000640026	0.00120005	0.000120005	0.00600024	0.000200008	0.00284011	0.00204008	0.00200008	0.00352014	0.00388016
Alistipes	0.0200008	0.0214809	0.0697628	0.00872035	0.0024801	0.0152406	0.0216809	0.0146006	0.00624025	0.0313213	0.00408016	0.0051202	0.00232009	0.00272011	0.00408016	0.0186007	0.0442418	0.0448418	0.0545622	0.0556022	0.0328013	0.0458818	0.0575223	0.00812032	0.0307212	0.0146406	0.0121205	0.0216409	0.0184807	0.0354014	0.0212408	0.0393216	0.049002	0.049962	0.025921	0.0230409	0.024841	0.0174407	0.024681	0.0173207	0.0375615	0.0215209	0.0190808	0.0112805	0.00676027	0.00472019	0.0124405	0.00700028	0.0138006
Roseburia	0.0076003	0.024721	0.000280011	0.00308012	0.000840034	0.000160006	0.000320013	0.000960038	0.00456018	0.00168007	0.000600024	0.000280011	0.000720029	0.00024001	0.00236009	0.00724029	0.0151206	0.0150006	0.0102804	0.00212008	0.0449218	0.00624025	0.0024001	0.00116005	0.000920037	0.00288012	0.00076003	0.00908036	0.00692028	0.0323213	0.0533221	0.051082	0.00560022	0.0149206	0.00344014	0.0074803	0.00576023	0.0108404	0.00596024	0.0226409	0.0383615	0.0234009	0.025881	0.024281	0.000800032	0.00216009	0.0026001	0.00540022	0.00268011
Marvinbryantia	0.00024001	0.0235609	0.000480019	0.00604024	0.00148006	0.0541622	0.0350014	0.0401616	0.0435217	0.0231209	0.000800032	0.000680027	0.00076003	0.00104004	0.00100004	0.00024001	0.000680027	0.00136005	0.00268011	0.0164407	0.0432017	0.0214009	0.0304012	0.0172807	0.0305212	0.0262811	0.0390416	0.0291612	0.025921	0.0144406	0.0266811	0.0139206	0.0223609	0.0198008	0.0524821	0.0340414	0.0394416	0.0477619	0.0294812	0.0214409	0.0272411	0.0194808	0.0264811	0.0143606	0.0319213	0.0461618	0.0518421	0.0373615	0.0396816
Escherichia-Shigella	0.0113605	0.023921	0.00792032	0.0160806	0.0304412	0.0146406	0.0100804	0.0176407	0.0178407	0.00300012	0.0191608	0.0212008	0.0101604	0.0214809	0.0151206	0.0357614	0.025961	0.024161	0.00984039	0.00408016	0.0074003	0.0149206	0.00480019	0.00644026	0.0234409	0.0299212	0.0124005	0.0121605	0.0110404	0.00180007	0.00704028	0.00176007	0.00176007	0.00280011	0.00416017	0.00196008	0.00400016	0.00280011	0.00212008	0.00264011	0.00936037	0.00296012	0.00272011	0.000680027	0.000960038	0.00156006	0.00964039	0.00144006	0.00100004
Anaeroplasma	0.00700028	0.0075603	0.00360014	0.00572023	0.023801	0.00468019	0.00936037	0.00128005	0.000160006	0	0.000720029	0.000360014	0.000400016	0.0101204	0.000360014	0.00792032	0.00796032	0.00704028	0.0214409	0.00136005	0.00172007	0.00536021	0.00288012	0.00348014	0.000800032	0.00516021	0.00176007	0.00116005	0.00108004	0.00288012	0.00320013	0.0234409	0.00268011	0.0050802	0.00164007	0.0410016	0.0153206	0.00228009	0.0127205	0.00304012	0.000960038	0.0124405	0.00408016	0.00320013	0.00024001	0.000880035	0.000600024	4.00016e-05	0.00024001
Vibrio	0	0	0	0.0383215	4.00016e-05	0	4.00016e-05	0.00024001	0	0	0	0	0.000160006	0	0	0	0	0	0	0	0	0	0	0	0	0	0	0	0	0	0	0	0	0	0	0	0	0	0	0	0	0	0	0	0	0	0	0	0
Clostridium_sensu_stricto_1	0	0	0	0.0329613	0.000200008	0.000120005	8.00032e-05	0.000160006	4.00016e-05	0	0	0	0	0	4.00016e-05	0	0	0	0	0	0	0	0	0	0	0	4.00016e-05	0	0	8.00032e-05	0	0	0	0	0	0	4.00016e-05	8.00032e-05	0	0	0	0	0	0	0	0	0	0	0
Pseudomonas	0	0	0	0.00836033	0.000120005	0	0	0.000480019	0.000120005	0	0	0	8.00032e-05	0.000120005	0	0	0	0	0	0	0	0	0	0	0	0	0	4.00016e-05	0	0	0	0	4.00016e-05	0	0	0	0	0.00296012	0.00200008	4.00016e-05	0	0	0	0	0	0	0.00348014	0	0
unidentified_Leptolyngbyaceae	0	0	0	0.0202808	0.00308012	0	0	0.000360014	0	0	0	0	0	0	0	0	0	0	0	0	0	0	0	0	0	0	0	0	0	0	0	0	0	0	0	0	0	0	0	0	0	0	0	0	0	0	0	0	0
Colidextribacter	0.00220009	0.00212008	0.00076003	0.00196008	0.000840034	0.00160006	0.000480019	0.00972039	0.000200008	0.00364015	0.000120005	0.000400016	0.00024001	0.000880035	0.000320013	0.00108004	0.00100004	0.000840034	0.00152006	0.00332013	0.0049202	0.00808032	0.00924037	0.00304012	0.00560022	0.00352014	0.00688028	0.00388016	0.00516021	0.00368015	0.00272011	0.0102004	0.0049602	0.00180007	0.00520021	0.00408016	0.00724029	0.00544022	0.00840034	0.00640026	0.00280011	0.0122405	0.0026001	0.00348014	0.0026001	0.00172007	0.00184007	0.00436017	0.00312012
Methanobrevibacter	0	0	0	0.0120005	0	0	0	0	0	0	0	0	0	0	0	0	0	0	0	0	0	0	0	0	0	0	0	0	0	0	0	0	0	0	0	0	0	0	0	0	0	0	0	0	0	0	0	0	0
Paludicola	0.00400016	0.00404016	0.00404016	0.000560022	0.000160006	0.00140006	0.000800032	0.00164007	0.00168007	4.00016e-05	0.00428017	0.000720029	0.000800032	0.00204008	0.00360014	0.000560022	0.00172007	0.00148006	0.00156006	0.000600024	0.00100004	0.00104004	0.000880035	0.00108004	0.000600024	0.000640026	0.000440018	0.00116005	0.000840034	0.000560022	0.00112004	0.000720029	0.000680027	0.000320013	0.00100004	0.000680027	0.00120005	0.000680027	0.00076003	0.000560022	0.000960038	0.000360014	0.00100004	0.000320013	0.000360014	0.000480019	0.000440018	0.00100004	0.000360014
Thermoflexibacter	0	0	0	0.0107204	0.000160006	0	0	0.000200008	0	0	0	0	0	0	0	0	0	0	0	0	0	0	0	0	0	0	0	0	0	0	0	0	0	0	0	0	0	0	0	0	0	0	0	0	0	0	0	0	0
UCG-005	0	0	0	0.00964039	8.00032e-05	0	0	0	0	0	0	0	0	0	0	0	0	0	0	0	0	0	0	0	0	0	0	0	0	0	0	0	0	0	0	0	0	0	0	0	0	0	0	0	0	0	0	0	0
unidentified_Mitochondria	0	0	0	0.00960038	4.00016e-05	4.00016e-05	0	8.00032e-05	0	0	0	0	0	0	0	0	0	0	4.00016e-05	0	0	0	0	0	0	0	0	0	0	0	0	0	0	0	0	0	0	0	0	0	0	0	0	0	0	0	0	0	0
unidentified_Ruminococcaceae	0.0024001	0.00148006	0.00412016	0.000680027	0.000480019	8.00032e-05	0.000360014	0.00352014	8.00032e-05	4.00016e-05	0.000320013	0.000200008	0.00024001	0.00220009	0.00324013	0.000440018	0.00268011	0.0024001	0.000640026	0.000520021	0.000200008	0.00136005	0.00112004	0.000440018	0.000160006	0.000360014	0.000680027	0.000480019	0.00024001	0.000400016	0.000400016	0.00024001	0.000480019	0.000280011	8.00032e-05	0.000360014	0.00112004	0.000680027	0.000720029	0.000400016	0.000160006	0.000120005	0.000880035	0.000440018	4.00016e-05	0.000200008	0.00024001	8.00032e-05	0.000160006
Muribaculum	0.00204008	0.0026001	0.00452018	0.000280011	0.00100004	0.0025601	0.00336013	0.0050002	0.00308012	0.000840034	0.00356014	0.00152006	0.000520021	0.00764031	0.00400016	0.00364015	0.00232009	0.00212008	0.00236009	0.00188008	0.00900036	0.0024401	0.00208008	0.00204008	0.00324013	0.00208008	0.00452018	0.00404016	0.00356014	0.00144006	0.00212008	0.00120005	0.00120005	0.000800032	0.00164007	0.00216009	0.00332013	0.00360014	0.00328013	0.00152006	0.00120005	0.000520021	0.00176007	0.000880035	0.00264011	0.00284011	0.00424017	0.00412016	0.00160006
NK4A214_group	0	0	0	0.00904036	4.00016e-05	4.00016e-05	0	4.00016e-05	0	0	0	0	0	0	0	0	0	0	0	0	0	0	0	0	0	0	0	0	0	0	0	0	0	0	0	0	0	0	0	0	0	0	0	0	0	0	0	0	0
Faecalibacterium	0	0	0	0.00176007	0.00100004	8.00032e-05	0	0	0	0	0	0	0	0	0	0	0	0	0	0	0	0	0	0	0	0	0	0	0	0	0	0	0	0	0	0	0	0	0	0	0	0	0	0	0	0	0	0	0
Apilactobacillus	0	0	0	0.00828033	0	0	0	0	0	0	0	0	0	0	0	0	0	0	0	0	0	0	0	0	0	0	0	0	0	0	0	0	0	0	0	0	0	0	0	0	0	0	0	0	0	0	0	0	0
Candidatus_Saccharimonas	0	0	0	0.00232009	0	0	4.00016e-05	0.000120005	0	0	0	0	0	0	0	0	0	0	0	0	4.00016e-05	0	8.00032e-05	0	0	0.00804032	0	0	8.00032e-05	0	0	0	0	0	0.000200008	0.00024001	4.00016e-05	0.000400016	0.000720029	0	0	0	0	0	0	0	8.00032e-05	0	8.00032e-05
Pseudoalteromonas	0	0	4.00016e-05	0.00780031	0	0	0	8.00032e-05	0	0	0	0	0	0	0	0	0	0	0	0	0	0	0	0	0	0	0	0	0	0	0	0	0	0	0	0	0	0	0	0	0	0	0	0	0	0	0	0	0
Christensenellaceae_R-7_group	0.00136005	0.000920037	0.000400016	0.00608024	0.00124005	0.000360014	0.000640026	0.00100004	0.000680027	0.000960038	0.000280011	0.000160006	0.00024001	0.000280011	0.000160006	0.000560022	0.000360014	0.000480019	0.000280011	0.000120005	0.000200008	0.00024001	0.000560022	0.000280011	0.000200008	0.000480019	0.000280011	0.000360014	0.000280011	0.000440018	0.000920037	0.000120005	0.000280011	0.00024001	0.000160006	0.000480019	0.000600024	0.00116005	0.000640026	0.000480019	0.000560022	0.000320013	0.000320013	0.000200008	0.000120005	0.000200008	0.000280011	0.00108004	0.000280011
Enterorhabdus	0.00180007	0.00144006	0.00164007	0.000280011	0.000200008	4.00016e-05	0.000120005	0.000200008	0.00100004	4.00016e-05	0.000200008	8.00032e-05	8.00032e-05	0.000200008	0.00024001	0.000600024	0.00180007	0.00140006	0.000720029	0.000720029	0.000840034	0.000840034	0.00136005	0.00112004	0.000280011	0.000560022	0.000520021	0.000600024	0.000600024	0.00136005	0.00232009	0.00140006	0.00220009	0.00184007	0.00452018	0.0025201	0.00380015	0.00368015	0.00312012	0.00168007	0.00164007	0.00176007	0.00184007	0.00124005	0.00228009	0.00352014	0.00596024	0.00300012	0.00196008
UCG-002	0	0	0	0.00516021	0.000160006	0	0	0.000120005	0	0	0	0	0	0	0	0	0	0	0	0	0	0	0	0	0	0	0	0	0	0	0	0	0	0	0	0	0	0	0	0	0	0	0	0	0	0	0	0	0
Polaromonas	0	0	0	0.0048802	0.000680027	0.00076003	0	0.000520021	0.000360014	0	0	0	0	0	0	0	0	0	0	0	0	0	0	0	0	0	0	0	0	0	0	0	0	0	0	0	0	0	0	0	0	0	0	0	0	0	0	0	0
Parvibacter	0.000480019	0.00228009	0.00332013	0.000560022	0.0048802	0	4.00016e-05	0.000160006	8.00032e-05	0	0.000360014	0.00156006	0.000400016	0.000360014	0.000800032	0.000360014	0.00024001	8.00032e-05	0.000200008	0.000120005	0.000440018	0.000280011	0.000320013	0.000960038	8.00032e-05	0.000160006	8.00032e-05	0.000280011	0.00024001	0.000200008	0.000560022	0.000520021	0.000720029	0.000600024	0.00228009	0.00108004	0.00216009	0.00228009	0.00140006	0.000440018	0.000640026	0.000480019	0.000440018	0.000520021	0.000920037	0.00128005	0.00320013	0.000800032	0.000800032
Intestinimonas	0	0	0	0	0	0	0	0	0	0	0	0	0	0	0	0.00476019	0.00204008	0.00136005	0.00228009	4.00016e-05	0.000160006	0	0	0	0	0	0	0	0	0	0	0.00024001	4.00016e-05	8.00032e-05	4.00016e-05	0	0	0	0	0	0	0	0	0	0	0	0.000640026	0	0
Ligilactobacillus	0.00024001	0.000120005	0	0.00468019	8.00032e-05	0	0.000120005	0.000120005	8.00032e-05	0	0.000600024	0.000800032	0.00164007	0.000200008	0.000840034	0.000160006	0.000160006	0.000200008	4.00016e-05	0	8.00032e-05	0	4.00016e-05	4.00016e-05	0.000200008	8.00032e-05	0.000120005	4.00016e-05	0	8.00032e-05	8.00032e-05	8.00032e-05	4.00016e-05	0.000120005	0.000280011	0	8.00032e-05	4.00016e-05	0	8.00032e-05	0	8.00032e-05	0.000120005	0	0	0.000120005	0	0	0
Treponema	0	0	0	0.00440018	0	0	0	4.00016e-05	0	0	0	0	0	0	0	0	0	0	0	0	0	0	0	0	0	0	0	0	0	0	0	0	0	0	0	0	0	0	0	0	0	0	0	0	0	0	0	0	0
Romboutsia	0	0	0	0.00408016	0.000280011	0	0	0	0	0	0	0	0	0	0	0	0	0	0	0	0	0	0	0	0	0	0	0	0	0	0	0	0	0	0	0	0	0	0	0	0	0	0	0	0	0	0	0	0
Gemmatimonas	0	0	0	0.00364015	8.00032e-05	8.00032e-05	4.00016e-05	0.000400016	0	0	0	0	0	0	0	0	0	0	0	0	0	0	0	0	0	0	0	0	0	0	0	0	0	0	0	0	0	0	0	0	0	0	0	0	0	0	0	0	0
Bifidobacterium	0	0	0	0.00364015	0.000400016	0	0	0.000120005	0	0	0	0	0	0	0	0	0	0	0	0	0	0	0	0	0	0	0	0	0	0	0	0	0	0	0	0	0	8.00032e-05	0	0	0	0	0	0	0	0	0	0	0
Geitlerinema_LD9	0	0	0	0.00360014	0	0	0	0.00156006	0	0	0	0	0	0	0	0	0	0	0	0	0	0	0	0	0	0	0	0	0	0	0	0	0	0	0	0	0	0	0	0	0	0	0	0	0	0	0	0	0
Aphanizomenon_NIES81	0	0	0	0.00328013	0	0	0	0	0	0	0	0	0	0	0	0	0	0	0	0	0	0	0	0	0	0	0	0	0	0	0	0	0	0	0	0	0	0	0	0	0	0	0	0	0	0	0	0	0
Prevotella_9	0	0	0	0.000880035	0.00328013	0	0	4.00016e-05	0	0	0	0	0	0	0	0	0	0	0	0	0	0	0	0	0	0	0	0	8.00032e-05	0	0	0	0	0	0	0	0	0	0	0	0	0	0	0	0	0	0	0	0
unidentified_Lachnospiraceae	0	0	0	0	0	0	0	0	0	0	0	0	0	0	0	0.00120005	0.00308012	0.00320013	0.000160006	0.000160006	0	0	0	0	0	0	0	0	4.00016e-05	0	0	8.00032e-05	0.000200008	8.00032e-05	0	0	0.000120005	0	0	0	0	0	0	4.00016e-05	0	0	0.00148006	8.00032e-05	0
Bacillus	0	0	0	0.00164007	0	0	0	0.00120005	0	0	0	0	0	0	0	0	0	0	0	0	0	0	0	0	0	0	0	0	0	0	0	0	0	0	0	0	0	0.000280011	0.000120005	0	0	0	0	0	0	0	0.000440018	0	0
Galbitalea	0	0	0	0.00308012	4.00016e-05	4.00016e-05	0	0.000400016	8.00032e-05	0	0	0	0	0	0	0	0	0	4.00016e-05	0	0	0	0	0	0	0	0	0	0	0	0	0	0	0	0	0	0	0	0	0	0	0	0	0	0	0	0	0	0
Turicibacter	0	4.00016e-05	0	0.00296012	0	0	0	0	0	0	0	0	0	0	0	0	0	0	0	0	0	0	0	0	8.00032e-05	0	4.00016e-05	0	4.00016e-05	0	4.00016e-05	0	0	0	0	0	0	0	0	0	0	0	0	0	4.00016e-05	0	0	0	0
Klebsiella	0	0	0	0	0	0	0	0	0	0	0	0	0	0	0	0	0	0	0	0	0	0	0	0	0	0	0	0	0	0	0	0	0	0	0	0	0	0	0	0	0	0	0	0	0	0	0	0	0
Floricoccus	0	0	0	0.00292012	0	0	0	0	0	0	0	0	0	0	0	0	0	0	0	0	0	0	0	0	0	0	0	0	0	0	0	0	0	0	0	0	0	0	0	0	0	0	0	0	0	0	0	0	0
Hymenobacter	0	0	0	0.00276011	4.00016e-05	0.00024001	0	0.000120005	4.00016e-05	0	0	0	0	0	0	0	0	0	0	0	0	0	0	0	0	0	0	0	0	0	0	0	0	0	0	0	0	0	0	0	0	0	0	0	0	0	0	0	0
Tychonema_CCAP_1459-11B	0	0	0	0.00264011	0.000120005	0	0	0.000320013	0.000160006	0	0	0	0	0	0	0	0	0	0	0	0	0	0	0	0	0	0	0	0	0	0	0	0	0	0	0	0	0	0	0	0	0	0	0	0	0	0	0	0
Ferruginibacter	0	0	0	0.0025201	0.000160006	0.000160006	0	0.000400016	4.00016e-05	0	0	0	0	0	0	0	0	0	0	0	0	0	0	0	0	0	0	0	0	0	0	0	0	0	0	0	0	0	0	0	0	0	0	0	0	0	0	0	0
Pseudanabaena_PCC-7429	0	0	0	0.00204008	4.00016e-05	0	0	0.000200008	0	0	0	0	0	0	0	0	0	0	0	0	0	0	0	0	0	0	0	0	0	0	0	0	0	0	0	0	0	0	0	0	0	0	0	0	0	0	0	0	0
Psychrobacter	0	0	0	0.000400016	0	4.00016e-05	0	8.00032e-05	0.00236009	0	0	0	0	0	0	0	0	0	0	0	0	0	0	0	0	0	0	0	0	0	0	0	0	0	0	0	0	0	0	0	0	0	0	0	0	0	0	0	0
Acetatifactor	0	0	0	0	0	0	0	0	0	0	0	0	0	4.00016e-05	0	0	0	0	0	0	0	0	0	0	0	0	0	0	0	0	0	0	0	0	0	0	0	0.000160006	0.00236009	0	4.00016e-05	0	0	0	0	0	0	0	0
Clostridium_sensu_stricto_13	0	0	0	0.00232009	8.00032e-05	8.00032e-05	0	0.000320013	0	0	0	0	0	0	0	0	0	0	0	0	0	0	0	0	0	0	0	0	0	0	0	0	0	0	0	0	0	0	0	0	0	0	0	0	0	0	0	0	0
Ruminococcus	0	0	0	0.00224009	0.000520021	0	0	0	0	0	0	0	0	0	0	0	0	0	0	0	0	0	0	0	0	0	0	0	0	0	0	0	0	0	0	0	0	0	0	0	0	0	0	0	0	0	0	0	0
Algoriphagus	0	0	0	0.00224009	0	0	0	0.000120005	0	0	0	0	0	0	0	0	0	0	0	0	0	0	0	0	0	0	0	0	0	0	0	0	0	0	0	0	0	0	0	0	0	0	0	0	0	0	0	0	0
Candidatus_Chloroploca	0	0	0	0.00220009	0	0	0	0	0	0	0	0	0	0	0	0	0	0	0	0	0	0	0	0	0	0	0	0	0	0	0	0	0	0	0	0	0	0	0	0	0	0	0	0	0	0	0	0	0
Oryzihumus	0	0	0	0.00136005	0	0.000120005	0	0.00216009	0	0	0	0	0	0	0	0	0	0	0	0	0	0	0	0	0	0	0	0	0	0	0	0	0	0	0	0	0	0	0	0	0	0	0	0	0	0	0	0	0
Enhydrobacter	0	0	0	0.00212008	0	0	4.00016e-05	4.00016e-05	0	0	0	0	0	0	0	0	0	0	4.00016e-05	0	0	0	0	0	0	0	0	0	0	0	0	0	0	0	0	0	0	0	0	0	0	0	0	0	0	0	8.00032e-05	0	0
Marinomonas	0	0	0	0.00212008	0	0	0	0	0	0	0	0	0	0	0	0	0	0	0	0	0	0	0	0	0	0	0	0	0	0	0	0	0	0	0	0	0	0	0	0	0	0	0	0	0	0	0	0	0
possible_genus_04	0	0	0	0.000440018	0	0	0	0.00208008	0	0	0	0	0	0	0	0	0	0	0	0	0	0	0	0	0	0	0	0	0	0	0	0	0	0	0	0	0	0	0	0	0	0	0	0	0	0	0	0	0
Lachnospiraceae_XPB1014_group	0	0	0	0.00200008	0	0	0	0	0	0	0	0	0	0	0	0	0	0	0	0	0	0	0	0	0	0	0	0	0	0	0	0	0	0	0	0	0	0	0	0	0	0	0	0	0	0	0	0	0
Paludibacter	0	0	0	0.000840034	4.00016e-05	0	0	0.000440018	0	0	0	0	0	0	0	0	0	0	0	0	0	0	0	0	0	0	0	0	0	0	0	0	0	0	0	0	0	0	0	0	0	0	0	0	0	0	0	0	0
SM1A02	0	0	0	0.00192008	0	0	0	0	0	0	0	0	0	0	0	0	0	0	0	0	0	0	0	0	0	0	0	0	0	0	0	0	0	0	0	0	0	0	0	0	0	0	0	0	0	0	0	0	0
Gottschalkia	0	0	0	0	0	0	0	0	0.00188008	0	0	0	0	0	0	0	0	0	0	0	0	0	0	0	0	0	0	0	0	0	0	0	0	0	0	0	0	0	0	0	0	0	0	0	0	0	0	0	0
Sellimonas	0	0	0	0.00172007	0	0	0	4.00016e-05	0	0	0	0	0	0	0	0	0	0	0	0	0	0	0	0	0	0	0	0	0	0	0	0	0	0	0	0	0	0	0	0	0	0	0	0	0	0	0	0	0
Herbaspirillum	0	0	0	0.00168007	0	0	0	4.00016e-05	0	0	0	0	0	0	0	0	0	0	0	0	0	0	0	0	0	0	0	0	0	0	0	0	0	0	0	0	0	0	0	0	0	0	0	0	0	0	0	0	0
Flavobacterium	0	0	0	0.00140006	0.000120005	0.00136005	4.00016e-05	0.000200008	0.000840034	0	0	0	0	0	0	0	0	0	0	0	0	0	0	0	0	0	0	0	0	0	0	0	0	0	0	0	0	0	0	0	0	0	0	0	0	0	0	0	0
unidentified_Frankiales	0	0	0	0.00164007	0	8.00032e-05	0	0	0	0	0	0	0	0	0	0	0	0	0	0	0	0	0	0	0	0	0	0	0	0	0	0	0	0	0	0	0	0	0	0	0	0	0	0	0	0	0	0	0
Colwellia	0	0	0	0	0	0	0.00140006	0.00160006	0	0	0	0	0	0	0	0	0	0	0	0	0	0	0	0	0	0	0	0	0	0	0	0	0	0	0	0	0	0	0	0	0	0	0	0	0	0	0	0	0
unidentified_[Eubacterium]_coprostanoligenes_group	0	0	0	0.00160006	8.00032e-05	0	0	0	0	0	0	0	0	0	0	0	0	0	0	0	0	0	0	0	0	0	0	0	0	0	0	0	0	0	0	0	0	0	0	0	0	0	0	0	0	0	0	0	0
Pedobacter	0	0	0	0.00100004	0.000160006	0.00136005	4.00016e-05	0.000520021	8.00032e-05	0	0	0	0	0	0	0	0	0	0	0	0	0	0	0	0	0	0	0	0	0	0	0	0	0	0	0	0	0	0	0	0	0	0	0	0	0	0	0	0
Monoglobus	0.000680027	0.000440018	0.000280011	8.00032e-05	0.000160006	0.00076003	0.000560022	0.000520021	0.000120005	0.000520021	0.000480019	8.00032e-05	0.000320013	0.000200008	0.000560022	0.00120005	0.00136005	0.00140006	0.000400016	0.000400016	0.000160006	4.00016e-05	0.000160006	0.000360014	8.00032e-05	0.000200008	4.00016e-05	0.000360014	0.000200008	0.000720029	0.000720029	0.000560022	0.000560022	0.000600024	0.000200008	0.000280011	0.000440018	0.000120005	8.00032e-05	0.000400016	0.000320013	0.00132005	0.000640026	0.000280011	8.00032e-05	0.000120005	0.000440018	8.00032e-05	0.000160006
Sphingorhabdus	0	0	0	0.00152006	8.00032e-05	0	0	4.00016e-05	0	0	0	0	0	0	0	0	0	0	0	0	0	0	0	0	0	0	0	0	0	0	0	0	0	0	0	0	0	0	0	0	0	0	0	0	0	0	0	0	0
Acinetobacter	0	0	0	0.00148006	0	0	0	4.00016e-05	0	0	0	0	0	0	0	0	0	0	0	0	0	0	0	0	0	0	0	0	0	0	0	0	0	0	0	0	0	0	0	0	0	0	0	0	0	0	0	0	0
[Eubacterium]_siraeum_group	0	0	0	0.00148006	0	0	0	0	0	0	0	0	0	0	0	0	0	0	0	0	0	0	0	0	0	0	0	0	0	0	0	0	0	0	0	0	0	0	0	0	0	0	0	0	0	0	0	0	0
Hydrogenophaga	0	0	0	0.00140006	0.00024001	0	0	0.000200008	8.00032e-05	0	0	0	0	0	0	0	0	0	0	0	0	0	0	0	0	0	0	0	0	0	0	0	0	0	0	0	0	0	0	0	0	0	0	0	0	0	0	0	0
Roseisolibacter	0	0	0	0.00132005	0	0	0	0	0	0	0	0	0	0	0	0	0	0	0	0	0	0	0	0	0	0	0	0	0	0	0	0	0	0	0	0	0	0	0	0	0	0	0	0	0	0	0	0	0
Chamaesiphon_PCC-7430	0	0	0	0.000120005	4.00016e-05	0	0	8.00032e-05	0	0	0	0	0	0	0	0	0	0	0	0	0	0	0	0	0	0	0	0	0	0	0	0	0	0	0	0	0	0	0	0	0	0	0	0	0	0	0	0	0
Sulfitobacter	0	0	0	0	0	0	0.00128005	0.000320013	0	0	0	0	0	0	0	0	0	0	0	0	0	0	0	0	0	0	0	0	0	0	0	0	0	0	0	0	0	0	0	0	0	0	0	0	0	0	0	0	0
Undibacterium	0	0	0	0.00124005	0	0	0	0	0	0	0	0	0	0	0	0	0	0	0	0	0	0	0	0	0	0	0	0	0	0	0	0	0	0	0	0	0	0	8.00032e-05	0	0	0	0	0	0	0	0	0	0
Rhodoferax	0	0	0	0.00120005	0.000480019	0.000200008	4.00016e-05	0.000840034	0.000200008	0	0	0	0	0	0	0	0	0	0	0	0	0	0	0	0	0	0	0	0	0	0	0	0	0	0	0	0	0	0	0	0	0	0	0	0	0	0	0	0
Ellin6067	0	0	0	0.00120005	4.00016e-05	0	0	0.00024001	0	0	0	0	0	0	0	0	0	0	0	0	0	0	0	0	0	0	0	0	0	0	0	0	0	0	0	0	0	0	0	0	0	0	0	0	0	0	0	0	0
Anaerofustis	0	0	0	0.00024001	4.00016e-05	0	0.00120005	4.00016e-05	0	4.00016e-05	0	0	0	0	0	0	0	0	0	0	0	4.00016e-05	8.00032e-05	0	0	0.000120005	8.00032e-05	0	0	0	0	0	0	4.00016e-05	4.00016e-05	0.00024001	8.00032e-05	4.00016e-05	0.000600024	8.00032e-05	4.00016e-05	0	0	0	4.00016e-05	4.00016e-05	8.00032e-05	0.00024001	0.000120005
Polymorphobacter	0	0	0	0.000320013	0.000200008	0.000800032	0	0	0	0	0	0	0	0	0	0	0	0	0	0	0	0	0	0	0	0	0	0	0	0	0	0	0	0	0	0	0	0	0	0	0	0	0	0	0	0	0	0	0
Devosia	0	0	0	0.000200008	4.00016e-05	0	0	0.00116005	0	0	0	0	0	0	0	0	0	0	0	0	0	0	0	0	0	0	0	0	0	0	0	0	0	0	0	0	0	0	0	0	0	0	0	0	0	0	0	0	0
Arenimonas	0	0	0	0.00116005	0	4.00016e-05	0	0.000280011	4.00016e-05	0	0	0	0	0	0	0	0	0	0	0	0	0	0	0	0	0	0	0	0	0	0	0	0	0	0	0	0	0	0	0	0	0	0	0	0	0	0	0	0
Sandaracinus	0	0	0	0.00112004	4.00016e-05	0	0	0	0	0	0	0	0	0	0	0	0	0	0	0	0	0	0	0	0	0	0	0	0	0	0	0	0	0	0	0	0	0	0	0	0	0	0	0	0	0	0	0	0
Polaribacter	0	0	0	0	0	0	0.00104004	0.00108004	0	0	0	0	0	0	0	0	0	0	0	0	0	0	0	0	0	0	0	0	0	0	0	0	0	0	0	0	0	0	0	0	0	0	0	0	0	0	0	0	0
Arcicella	0	0	0	0.00108004	0.00024001	4.00016e-05	0	0	0	0	0	0	0	0	0	0	0	0	0	0	0	0	0	0	0	0	0	0	0	0	0	0	0	0	0	0	0	0	0	0	0	0	0	0	0	0	0	0	0
A2	0	0.000480019	0	0	0	0	0	0	0	0	0	0	0	0	0	0	0	0	0	0	0	0	0	0	0	0	0	0	0	0	0	0	0	0	0	0	0	8.00032e-05	0	0	0	0	4.00016e-05	0	0	0	0	0	0
Halomonas	0	0	0	0.00100004	0	0	0	4.00016e-05	0	0	0	0	0	0	0	0	0	0	0	0	0	0	0	0	0	0	0	0	0	0	0	0	0	0	0	0	0	0	0	0	0	0	0	0	0	0	0	0	0
Porphyrobacter	0	0	0	0.000920037	4.00016e-05	0	0	0	0	0	0	0	0	0	0	0	0	0	0	0	0	0	0	0	0	0	0	0	0	0	0	0	0	0	0	0	0	0	0	0	0	0	0	0	0	0	0	0	0
Phascolarctobacterium	0	0	0	0.000920037	4.00016e-05	0	0	0	0	0	0	0	0	0	0	0	0	0	0	0	0	0	0	0	0	0	0	0	0	0	0	0	0	0	0	0	0	0	0	0	0	0	0	0	0	0	0	0	0
Chlorobium	0	0	0	0.000840034	0	0	0	0	0	0	0	0	0	0	0	0	0	0	0	0	0	0	0	0	0	0	0	0	0	0	0	0	0	0	0	0	0	0	0	0	0	0	0	0	0	0	0	0	0
Lysobacter	0	0	0	0.000840034	0	0	0	8.00032e-05	0	0	0	0	0	0	0	0	0	0	0	0	0	0	0	0	0	0	0	0	0	0	0	0	0	0	0	0	0	0	0	0	0	0	0	0	0	0	0	0	0
Polyangium	0	0	0	0	0	0	0	0.000840034	0	0	0	0	0	0	0	0	0	0	0	0	0	0	0	0	0	0	0	0	0	0	0	0	0	0	0	0	0	0	0	0	0	0	0	0	0	0	0	0	0
Ilumatobacter	0	0	0	0.000840034	0	0	0	8.00032e-05	0.000120005	0	0	0	0	0	0	0	0	0	0	0	0	0	0	0	0	0	0	0	0	0	0	0	0	0	0	0	0	0	0	0	0	0	0	0	0	0	0	0	0
[Anaerorhabdus]_furcosa_group	0	0	0	0.000840034	0	0	0	0	0	0	0	0	0	0	0	0	0	0	0	0	0	0	0	0	0	0	0	0	0	0	0	0	0	0	0	0	0	0	0	0	0	0	0	0	0	0	0	0	0
Leptothrix	0	0	0	0.000800032	0.000120005	0	0	8.00032e-05	0	0	0	0	0	0	0	0	0	0	0	0	0	0	0	0	0	0	0	0	0	0	0	0	0	0	0	0	0	0	0	0	0	0	0	0	0	0	0	0	0
Spirosoma	0	0	0	0.000800032	4.00016e-05	0	0	8.00032e-05	0	0	0	0	0	0	0	0	0	0	0	0	0	0	0	0	0	0	0	0	0	0	0	0	0	0	0	0	0	0	0	0	0	0	0	0	0	0	0	0	0
FukuN57	0	0	0	0.00076003	0.000120005	0	0	0.000120005	0	0	0	0	0	0	0	0	0	0	0	0	0	0	0	0	0	0	0	0	0	0	0	0	0	0	0	0	0	0	0	0	0	0	0	0	0	0	0	0	0
Jeotgalibaca	0	0	0	0.00076003	0	0	0	0	0	0	0	0	0	0	0	0	0	0	0	0	0	0	0	0	0	0	0	0	0	0	0	0	0	0	0	0	0	0	0	0	0	0	0	0	0	0	0	0	0
Staphylococcus	0	0	0	0.000720029	0	0	0	4.00016e-05	0	0	0	0	0	0	0	0	0	0	0	0	0	0	0	0	0	0	0	0	0	0	0	0	0	0	0	0	4.00016e-05	0	0	0	0	0	0	0	0	0	0	0	0
Anaerovorax	0.000480019	0.00024001	0	0.000120005	0	0	4.00016e-05	8.00032e-05	0	0	0	0	0	0	0	0	4.00016e-05	0	4.00016e-05	0.000120005	0	0	0	0	0	0	0	0	0	4.00016e-05	4.00016e-05	0	0	0	4.00016e-05	0	0	8.00032e-05	4.00016e-05	0	0	4.00016e-05	0	4.00016e-05	0	0	0	0	0
Erysipelatoclostridium	0	0	0	0.000720029	0	0	0	0	0	0	0	0	0	0	0	0	0	0	0	0	0	0	0	0	0	0	0	0	0	0	0	0	0	0	0	0	0	0	0	0	0	0	0	0	0	0	0	0	0
Rhizobacter	0	0	0	4.00016e-05	0	0	0	0.00024001	0	0	0	0	0	0	0	0	0	0	0	0	0	0	0	0	0	0	0	0	0	0	0	0	0	0	0	0	0	0	0	0	0	0	0	0	0	0	0	0	0
Parabacteroides	0	0	0	0.000680027	0.000200008	0	0	0	0	0	0	0	0	0	0	0	0	0	0	0	0	0	0	0	0	0	0	0	0	0	0	0	0	0	0	0	0	0	0	0	0	0	0	0	0	0	0	0	0
Tissierella	0	0	0	0	0	0	0	4.00016e-05	0.000680027	0	0	0	0	0	0	0	0	0	0	0	0	0	0	0	0	0	0	0	0	0	0	0	0	0	0	0	0	0	0	0	0	0	0	0	0	0	0	0	0
Fluviicola	0	0	0	0.000680027	8.00032e-05	0	4.00016e-05	0.000160006	0	0	0	0	0	0	0	0	0	0	0	0	0	0	0	0	0	0	0	0	0	0	0	0	0	0	0	0	0	0	0	0	0	0	0	0	0	0	0	0	0
Castellaniella	0	0	0	0.000680027	0	0	0	0.000120005	0	0	0	0	0	0	0	0	0	0	0	0	0	0	0	0	0	0	0	0	0	0	0	0	0	0	0	0	0	0	0	0	0	0	0	0	0	0	0	0	0
Simplicispira	0	0	0	0.000680027	0	0	0	4.00016e-05	0.000680027	0	0	0	0	0	0	0	0	0	0	0	0	0	0	0	0	0	0	0	0	0	0	0	0	0	0	0	0	0	0	0	0	0	0	0	0	0	0	0	0
AAP99	0	0	0	4.00016e-05	0	4.00016e-05	0	0.000120005	0	0	0	0	0	0	0	0	0	0	0	0	0	0	0	0	0	0	0	0	0	0	0	0	0	0	0	0	0	0	0	0	0	0	0	0	0	0	0	0	0
Chryseobacterium	0	0	0	0	0	0	0	0	0.000640026	0	0	0	0	0	0	0	0	0	0	0	0	0	0	0	0	0	0	0	0	0	0	0	0	0	0	0	0	0	0	0	0	0	0	0	0	0	0	0	0
Roseococcus	0	0	0	0.000640026	4.00016e-05	4.00016e-05	0	0.000120005	0	0	0	0	0	0	0	0	0	0	0	0	0	0	0	0	0	0	0	0	0	0	0	0	0	0	0	0	0	0	0	0	0	0	0	0	0	0	0	0	0
Ralstonia	0	0	0	0	0	0	0	0	0	0	0	0	0	0	0	0	0	0	4.00016e-05	0	4.00016e-05	0	0	0	0	0	0	0	0	0	0	0	0	0	0	0	0	4.00016e-05	0.000120005	0	0	0	0	0	0	0	0.000160006	0	0
Subdoligranulum	0	0	0	0	0.000320013	0	0	0	0	0	0	0	0	0	0	0	0	0	0	0	0	0	0	0	0	0	0	0	0	0	0	0	0	0	0	0	0	0	0	0	0	0	0	0	0	0	0	0	0
Synechococcus_PCC-7502	0	0	0	0.000120005	4.00016e-05	0	0	0	0	0	0	0	0	0	0	0	0	0	0	0	0	0	0	0	0	0	0	0	0	0	0	0	0	0	0	0	0	0	0	0	0	0	0	0	0	0	0	0	0
Acetobacterium	0	0	0	4.00016e-05	0	0	0	0.000600024	8.00032e-05	0	0	0	0	0	0	0	0	0	0	0	0	0	0	0	0	0	0	0	0	0	0	0	0	0	0	0	0	0	0	0	0	0	0	0	0	0	0	0	0
Sutterella	0	0	0	0.000560022	0.000120005	0	0	0	0	0	0	0	0	0	0	0	0	0	0	0	0	0	0	0	0	0	0	0	0	0	0	0	0	0	0	0	0	0	0	0	0	0	0	0	0	0	0	0	0
IMCC26207	0	0	0	0.000560022	0	0	0	0	0	0	0	0	0	0	0	0	0	0	0	0	0	0	0	0	0	0	0	0	0	0	0	0	0	0	0	0	0	0	0	0	0	0	0	0	0	0	0	0	0
UCG-008	0	0	0	0.000560022	0	0	0	0	0	0	0	0	0	0	0	0	0	0	0	0	0	0	0	0	0	0	0	0	0	0	0	0	0	0	0	0	0	0	0	0	0	0	0	0	0	0	0	0	0
Cronobacter	0	0	0	0	0	0	0	0.000160006	0	0	0	0	0	0	0	0	0	0	0	0	0	0	0	0	0	0	0	0	0	0	0	0	0	0	0	0	0	0	0	0	0	0	0	0	0	0	0	0	0
WCHB1-32	0	0	0	0	0	0	0	0.000560022	0	0	0	0	0	0	0	0	0	0	0	0	0	0	0	0	0	0	0	0	0	0	0	0	0	0	0	0	0	0	0	0	0	0	0	0	0	0	0	0	0
Novosphingobium	0	0	0	0.000120005	0	0	0	0.000520021	0	0	0	0	0	0	0	0	0	0	0	0	0	0	0	0	0	0	0	0	0	0	0	0	0	0	0	0	0	0	0	0	0	0	0	0	0	0	0	0	0
Clade_Ia	0	0	0	0	0	0	0.000400016	0.000520021	0	0	0	0	0	0	0	0	0	0	0	0	0	0	0	0	0	0	0	0	0	0	0	0	0	0	0	0	0	0	0	0	0	0	0	0	0	0	0	0	0
[Ruminococcus]_gauvreauii_group	4.00016e-05	0	0	0.000520021	0.000200008	0	0	4.00016e-05	0	0	0	0	0	0	0	0	0	0	0	0	0	0	0	0	0	0	0	0	0	0	0	0	0	0	0	0	0	0	0	0	0	0	0	0	0	0	4.00016e-05	0	0
BSV13	0	0	0	0.000160006	0	0	0	8.00032e-05	0	0	0	0	0	0	0	0	0	0	0	0	0	0	0	0	0	0	0	0	0	0	0	0	0	0	0	0	0	0	0	0	0	0	0	0	0	0	0	0	0
CL500-29_marine_group	0	0	0	0.000280011	0	0	0	0.000520021	0	0	0	0	0	0	0	0	0	0	0	0	0	0	0	0	0	0	0	0	0	0	0	0	0	0	0	0	0	0	0	0	0	0	0	0	0	0	0	0	0
Phormidesmis_ANT.LACV5.1	0	0	0	0	0.000280011	0	0	4.00016e-05	4.00016e-05	0	0	0	0	0	0	0	0	0	0	0	0	0	0	0	0	0	0	0	0	0	0	0	0	0	0	0	0	0	0	0	0	0	0	0	0	0	0	0	0
Leptolyngbya_ANT.L67.1	0	0	0	0.000480019	0	0	0	0	0	0	0	0	0	0	0	0	0	0	0	0	0	0	0	0	0	0	0	0	0	0	0	0	0	0	0	0	0	0	0	0	0	0	0	0	0	0	0	0	0
Megamonas	0	0	0	0	0.000480019	0	0	0	4.00016e-05	0	0	0	0	0	0	0	0	0	0	0	0	0	0	0	0	0	0	0	0	0	0	0	0	0	0	0	0	0	0	0	0	0	0	0	0	0	0	0	0
Pajaroellobacter	0	0	0	4.00016e-05	0	0	0	4.00016e-05	0	0	0	0	0	0	0	0	0	0	0	0	0	0	0	0	0	0	0	0	0	0	0	0	0	0	0	0	0	0	0	0	0	0	0	0	0	0	0	0	0
Paucibacter	0	0	0	0.000280011	0	0	0	4.00016e-05	0	0	0	0	0	0	0	0	0	0	0	0	0	0	0	0	0	0	0	0	0	0	0	0	0	0	0	0	0	0	0	0	0	0	0	0	0	0	0	0	0
Prevotellaceae_UCG-003	0	0	0	0.000480019	0	0	0	0	0	0	0	0	0	0	0	0	0	0	0	0	0	0	0	0	0	0	0	0	0	0	0	0	0	0	0	0	0	0	0	0	0	0	0	0	0	0	0	0	0
KD3-10	0	0	0	0.000440018	0	0	0	0	0	0	0	0	0	0	0	0	0	0	0	0	0	0	0	0	0	0	0	0	0	0	0	0	0	0	0	0	0	0	0	0	0	0	0	0	0	0	0	0	0
Collinsella	0	0	0	0	0.000440018	4.00016e-05	0	0	0	0	0	0	0	0	0	0	0	0	0	0	0	0	0	0	0	0	0	0	0	0	0	0	0	0	0	0	0	0	0	0	0	0	0	0	0	0	0	0	0
Luteolibacter	0	0	0	0.000160006	0.000160006	0.000120005	0	0.000280011	4.00016e-05	0	0	0	0	0	0	0	0	0	0	0	0	0	0	0	0	0	0	0	0	0	0	0	0	0	0	0	0	0	0	0	0	0	0	0	0	0	0	0	0
Nocardioides	0	0	0	4.00016e-05	0	8.00032e-05	0	0.000440018	0	0	0	0	0	0	0	0	0	0	0	0	0	0	0	0	0	0	0	0	0	0	0	0	0	0	0	0	0	0	0	0	0	0	0	0	0	0	0	0	0
Streptococcus	4.00016e-05	0	0	0	8.00032e-05	0	0	0	0	0	0	0	0	0	0	0	0	0	0	0	0	0	0	0	0	0	0	0	0	0	0	0	0	0	0	0	0	0	0	0	0	0	0	0	0	0	0	0	0
Blastocatella	0	0	0	0	0	0	0	8.00032e-05	0	0	0	0	0	0	0	0	0	0	0	0	0	0	0	0	0	0	0	0	0	0	0	0	0	0	0	0	0	0	0	0	0	0	0	0	0	0	0	0	0
Sporosarcina	0	0	0	0	0	0	0	0	0.000400016	0	0	0	0	0	0	0	0	0	0	0	0	0	0	0	0	0	0	0	0	0	0	0	0	0	0	0	0	0	0	0	0	0	0	0	0	0	0	0	0
Barnesiella	0	0	0	0	4.00016e-05	0	0	0	0	0	0	0	0	0	0	0	0	0	0	0	0	0	0	0	0	0	0	0	0	0	0	0	0	0	0	0	0	0	0	0	0	0	0	0	0	0	0	0	0
Anaerostipes	0	0	0	0	0.000400016	0	0	0	0	0	0	0	0	0	0	0	0	0	0	0	0	0	0	0	0	0	0	0	0	0	0	0	0	0	0	0	0	0	0	0	0	0	0	0	0	0	0	0	0
Fusicatenibacter	4.00016e-05	0	0	0	0.000360014	0	0	0	0	0	0	0	0	0	0	0	0	0	0	0	0	0	0	0	0	0	0	0	0	0	0	0	0	0	0	0	0	0	0	0	0	0	0	0	0	0	0	0	0
unidentified_Holosporaceae	0	0	0	0	0	0	0	0.000400016	0	0	0	0	0	0	0	0	0	0	0	0	0	0	0	0	0	0	0	0	0	0	0	0	0	0	0	0	0	0	0	0	0	0	0	0	0	0	0	0	0
Nannocystis	0	0	0	0.000400016	0	0	0	8.00032e-05	0	0	0	0	0	0	0	0	0	0	0	0	0	0	0	0	0	0	0	0	0	0	0	0	0	0	0	0	0	0	0	0	0	0	0	0	0	0	0	0	0
Neisseria	0	0	0	0.000360014	0	0	0	4.00016e-05	0	0	0	0	0	0	0	0	0	0	0	0	0	0	0	0	0	0	0	0	0	0	0	0	0	0	0	0	0	0	0	0	0	0	0	0	0	0	0	0	0
Desulfosporosinus	0	0	0	0	0	0	0	0.000280011	0	0	0	0	0	0	0	0	0	0	0	0	0	0	0	0	0	0	0	0	0	0	0	0	0	0	0	0	0	0	0	0	0	0	0	0	0	0	0	0	0
Runella	0	0	0	0.000360014	0	0	0	0	0	0	0	0	0	0	0	0	0	0	0	0	0	0	0	0	0	0	0	0	0	0	0	0	0	0	0	0	0	0	0	0	0	0	0	0	0	0	0	0	0
Psychromonas	0	0	0	0	0	0	0	0.000360014	0	0	0	0	0	0	0	0	0	0	0	0	0	0	0	0	0	0	0	0	0	0	0	0	0	0	0	0	0	0	0	0	0	0	0	0	0	0	0	0	0
Geobacter	0	0	0	0	0	0	0	0.000360014	0	0	0	0	0	0	0	0	0	0	0	0	0	0	0	0	0	0	0	0	0	0	0	0	0	0	0	0	0	0	0	0	0	0	0	0	0	0	0	0	0
Prevotella	0	0	0	0	0.000360014	0	0	0	0	0	0	0	8.00032e-05	0	0	0	0	0	0	0	0	0	0	0	0	0	0	0	0	0	0	0	0	0	0	0	0	0	0	0	0	0	0	0	0	0	0	0	0
Massilia	0	0	0	4.00016e-05	8.00032e-05	0	0	0.000320013	0	0	0	0	0	0	0	0	0	0	0	0	0	0	0	0	0	0	0	0	0	0	0	0	0	0	0	0	0	0	0	0	0	0	0	0	0	0	0	0	0
Yoonia-Loktanella	0	0	0	0	0	0	0.000120005	0.000320013	0	0	0	0	0	0	0	0	0	0	0	0	0	0	0	0	0	0	0	0	0	0	0	0	0	0	0	0	0	0	0	0	0	0	0	0	0	0	0	0	0
Roseomonas	0	0	0	0.000320013	4.00016e-05	0	0	0	0	0	0	0	0	0	0	0	0	0	4.00016e-05	0	0	0	0	0	0	0	0	0	0	0	0	0	0	0	0	0	0	0	0	0	0	0	0	0	0	0	0	0	0
OLB13	0	0	0	0.000320013	0	0	0	4.00016e-05	0	0	0	0	0	0	0	0	0	0	0	0	0	0	0	0	0	0	0	0	0	0	0	0	0	0	0	0	0	0	0	0	0	0	0	0	0	0	0	0	0
Phormidium_CYN64	0	0	0	0.000320013	8.00032e-05	0	0	0	0	0	0	0	0	0	0	0	0	0	0	0	0	0	0	0	0	0	0	0	0	0	0	0	0	0	0	0	0	0	0	0	0	0	0	0	0	0	0	0	0
Bryobacter	0	0	0	0.000120005	0	0	0	0.000320013	0	0	0	0	0	0	0	0	0	0	0	0	0	0	0	0	0	0	0	0	0	0	0	0	0	0	0	0	0	0	0	0	0	0	0	0	0	0	0	0	0
unidentified_Kapabacteriales	0	0	0	0	0	0	0	0	0	0	0	0	0	0	0	0	0	0	0	0	0	0	0	0	0	0	0	0	0	0	0	0	0	0	0	0	0	0	0	0	0	0	0	0	0	0	0	0	0
Diaphorobacter	0	0	0	0	0	0	0	0.000320013	0	0	0	0	0	0	0	0	0	0	0	0	0	0	0	0	0	0	0	0	0	0	0	0	0	0	0	0	0	8.00032e-05	0	0	0	0	0	0	0	0	4.00016e-05	0	0
Bernardetia	0	0	0	0.000320013	0	0	0	4.00016e-05	4.00016e-05	0	0	0	0	0	0	0	0	0	0	0	0	0	0	0	0	0	0	0	0	0	0	0	0	0	0	0	0	0	0	0	0	0	0	0	0	0	0	0	0
Planktomarina	0	0	0	0	0	0	0.000200008	0.000160006	0	0	0	0	0	0	0	0	0	0	0	0	0	0	0	0	0	0	0	0	0	0	0	0	0	0	0	0	0	0	0	0	0	0	0	0	0	0	0	0	0
Peredibacter	0	0	0	0.000280011	0	4.00016e-05	0	0	0	0	0	0	0	0	0	0	0	0	0	0	0	0	0	0	0	0	0	0	0	0	0	0	0	0	0	0	0	0	0	0	0	0	0	0	0	0	0	0	0
Intestinibacter	0	0	8.00032e-05	0.000280011	0	0	0	0	0	0	0	0	0	0	0	0	0	0	0	0	0	0	0	0	0	0	0	0	0	0	0	0	0	0	0	0	0	0	0	0	0	0	0	0	0	0	0	0	0
Legionella	0	0	0	0.000280011	0	0	0	0	0	0	0	0	0	0	0	0	0	0	4.00016e-05	0	0	0	0	0	0	0	0	0	0	0	0	0	0	0	0	0	0	0	0	0	0	0	0	0	0	0	0	0	0
Pseudorhodobacter	0	0	0	0.000120005	4.00016e-05	8.00032e-05	0	4.00016e-05	0	0	0	0	0	0	0	0	0	0	0	0	0	0	0	0	0	0	0	0	0	0	0	0	0	0	0	0	0	0	0	0	0	0	0	0	0	0	0	0	0
Coprococcus	0	0	0	0	0.000280011	0	0	0	0	0	0	0	0	0	0	0	0	0	0	0	0	0	0	0	0	0	0	0	0	0	0	0	0	0	0	0	0	0	0	0	0	0	0	0	0	0	0	0	0
Spirochaeta	0	0	0	0.000280011	0	0	0	0	0	0	0	0	0	0	0	0	0	0	0	0	0	0	0	0	0	0	0	0	0	0	0	0	0	0	0	0	0	0	0	0	0	0	0	0	0	0	0	0	0
Reyranella	0	0	0	0	0	4.00016e-05	0	0.000160006	0	0	0	0	0	0	0	0	0	0	0	0	0	0	0	0	0	0	0	0	0	0	0	0	0	0	0	0	0	4.00016e-05	0	0	0	0	0	0	0	0	4.00016e-05	0	0
OLB12	0	0	0	0.000200008	0	0	0	0.000280011	0	0	0	0	0	0	0	0	0	0	0	0	0	0	0	0	0	0	0	0	0	0	0	0	0	0	0	0	0	0	0	0	0	0	0	0	0	0	0	0	0
Rhodobacter	0	0	0	0	0	0	0	0	0	0	0	0	0	0	0	0	0	0	0	0	0	0	0	0	0	0	0	0	0	0	0	0	0	0	0	0	0	0	0	0	0	0	0	0	0	0	0	0	0
[Eubacterium]_hallii_group	0	0	0	0	0.000120005	0	0	8.00032e-05	0	0	0	0	0	0	0	0	0	0	0	0	0	0	0	0	0	0	0	0	0	0	0	0	0	0	0	0	0	0	0	0	0	0	0	0	0	0	0	0	0
Cytophaga	0	0	0	0.000280011	0	0	0	8.00032e-05	4.00016e-05	0	0	0	0	0	0	0	0	0	0	0	0	0	0	0	0	0	0	0	0	0	0	0	0	0	0	0	0	0	0	0	0	0	0	0	0	0	0	0	0
Motilimonas	0	0	0	0	0	0	0	0	0.00024001	0	0	0	0	0	0	0	0	0	0	0	0	0	0	0	0	0	0	0	0	0	0	0	0	0	0	0	0	0	0	0	0	0	0	0	0	0	0	0	0
Granulosicoccus	0	0	0	0	0	0	0	0.00024001	0	0	0	0	0	0	0	0	0	0	0	0	0	0	0	0	0	0	0	0	0	0	0	0	0	0	0	0	0	0	0	0	0	0	0	0	0	0	0	0	0
IMCC26134	0	0	0	0.000200008	0	0.000120005	0	0.00024001	0	0	0	0	0	0	0	0	0	0	0	0	0	0	0	0	0	0	0	0	0	0	0	0	0	0	0	0	0	0	0	0	0	0	0	0	0	0	0	0	0
Aetherobacter	0	0	0	0.000120005	4.00016e-05	4.00016e-05	0	0.000160006	0	0	0	0	0	0	0	0	0	0	0	0	0	0	0	0	0	0	0	0	0	0	0	0	0	0	0	0	0	0	0	0	0	0	0	0	0	0	0	0	0
Tessaracoccus	0	0	0	0	0	0	0	0	0.00024001	0	0	0	0	0	0	0	0	0	0	0	0	0	0	0	0	0	0	0	0	0	0	0	0	0	0	0	0	0	0	0	0	0	0	0	0	0	0	0	0
P3OB-42	0	0	0	0.00024001	0	0	0	8.00032e-05	0	0	0	0	0	0	0	0	0	0	0	0	0	0	0	0	0	0	0	0	0	0	0	0	0	0	0	0	0	0	0	0	0	0	0	0	0	0	0	0	0
Cellvibrio	0	0	0	0.00024001	0	0	0	0	0	0	0	0	0	0	0	0	0	0	0	0	0	0	0	0	0	0	0	0	0	0	0	0	0	0	0	0	0	0	0	0	0	0	0	0	0	0	0	0	0
unidentified_Microscillaceae	0	0	0	0.00024001	0	0	0	0	0	0	0	0	0	0	0	0	0	0	0	0	0	0	0	0	0	0	0	0	0	0	0	0	0	0	0	0	0	0	0	0	0	0	0	0	0	0	0	0	0
[Ruminococcus]_torques_group	0	0	0	0	0.00024001	0	0	0	0	0	0	0	0.000120005	0	0	0	0	0	0	0	0	0	0	0	0	0	0	0	0	0	0	0	0	0	0	0	0	0	0	0	0	0	0	0	0	0	0	0	0
SUP05_cluster	0	0	0	0	0	0	0.00024001	0.000200008	0	0	0	0	0	0	0	0	0	0	0	0	0	0	0	0	0	0	0	0	0	0	0	0	0	0	0	0	0	0	0	0	0	0	0	0	0	0	0	0	0
Methylotenera	0	0	0	0	0	0	0	0	0	0	0	0	0	0	0	0	0	0	0	0	0	0	0	0	0	0	0	0	0	0	0	0	0	0	0	0	0	0	0	0	0	0	0	0	0	0	0	0	0
Allorhizobium-Neorhizobium-Pararhizobium-Rhizobium	0	0	0	4.00016e-05	0	0	0	0.000200008	0	0	0	0	0	0	0	0	0	0	0	0	0	0	0	0	0	0	0	0	0	0	0	0	0	0	0	0	0	0	0	0	0	0	0	0	0	0	0	0	0
Dialister	0	0	0	0	0.000160006	0	0	0	0	0	0	0	0	0	0	0	0	0	0	0	0	0	0	0	0	0	0	0	0	0	0	0	0	0	0	0	0	0	0	0	0	0	0	0	0	0	0	0	0
Paludibaculum	0	0	0	0.000120005	0	0	0	0.000200008	0	0	0	0	0	0	0	0	0	0	0	0	0	0	0	0	0	0	0	0	0	0	0	0	0	0	0	0	0	0	0	0	0	0	0	0	0	0	0	0	0
Bdellovibrio	0	0	0	0.000160006	0	0	0	8.00032e-05	0	0	0	0	0	0	0	0	0	0	0	0	0	0	0	0	0	0	0	0	0	0	0	0	0	0	0	0	0	0	0	0	0	0	0	0	0	0	0	0	0
Defluviicoccus	0	0	0	0	0	0	0	0.000200008	0	0	0	0	0	0	0	0	0	0	0	0	0	0	0	0	0	0	0	0	0	0	0	0	0	0	0	0	0	0	0	0	0	0	0	0	0	0	0	0	0
Cryobacterium	0	0	0	0	0	0	0	0.000200008	0	0	0	0	0	0	0	0	0	0	0	0	0	0	0	0	0	0	0	0	0	0	0	0	0	0	0	0	0	0	0	0	0	0	0	0	0	0	0	0	0
Acidaminobacter	0	0	0	0	0	0	0	0.000200008	0	0	0	0	0	0	0	0	0	0	0	0	0	0	0	0	0	0	0	0	0	0	0	0	0	0	0	0	0	0	0	0	0	0	0	0	0	0	0	0	0
Hassallia	0	0	0	0.000200008	0	0	0	0	0	0	0	0	0	0	0	0	0	0	0	0	0	0	0	0	0	0	0	0	0	0	0	0	0	0	0	0	0	0	0	0	0	0	0	0	0	0	0	0	0
Cellulomonas	0	0	0	0	0	0	0	0.000200008	0	0	0	0	0	0	0	0	0	0	0	0	0	0	0	0	0	0	0	0	0	0	0	0	0	0	0	0	0	0	0	0	0	0	0	0	0	0	0	0	0
Roseovarius	0	0	0	0	0	0	0	0	0.000200008	0	0	0	0	0	0	0	0	0	0	0	0	0	0	0	0	0	0	0	0	0	0	0	0	0	0	0	0	0	0	0	0	0	0	0	0	0	0	0	0
Catenibacterium	0	0	0	0	0.000200008	0	0	0	0	0	0	0	0	0	0	0	0	0	0	0	0	0	0	0	0	0	0	0	0	0	0	0	0	0	0	0	0	0	0	0	0	0	0	0	0	0	0	0	0
Lachnospiraceae_ND3007_group	0	0	0	0	8.00032e-05	0	0	0	0	0	0	0	0	0	0	0	0	0	0	0	0	0	0	0	0	0	0	0	0	0	0	0	0	0	0	0	0	0	0	0	0	0	0	0	0	0	0	0	0
Methylobacterium-Methylorubrum	0	0	0	4.00016e-05	0.000200008	0	0	0	0	0	0	0	0	0	0	0	0	0	0	0	0	0	0	0	0	0	0	0	0	0	0	0	0	0	0	0	0	0	0	0	0	0	0	0	0	0	0	0	0
Sandarakinorhabdus	0	0	0	0.000200008	0	0	0	0	0	0	0	0	0	0	0	0	0	0	0	0	0	0	0	0	0	0	0	0	0	0	0	0	0	0	0	0	0	0	0	0	0	0	0	0	0	0	0	0	0
Tenacibaculum	0	0	0	0	0	0	0	0.000200008	0	0	0	0	0	0	0	0	0	0	0	0	0	0	0	0	0	0	0	0	0	0	0	0	0	0	0	0	0	0	0	0	0	0	0	0	0	0	0	0	0
NS5_marine_group	0	0	0	0	0	0	8.00032e-05	8.00032e-05	0	0	0	0	0	0	0	0	0	0	0	0	0	0	0	0	0	0	0	0	0	0	0	0	0	0	0	0	0	0	0	0	0	0	0	0	0	0	0	0	0
Fibrella	0	0	0	0	0	0	0	0	0	0	0	0	0	0	0	0	0	0	0	0	0	0	0	0	0	0	0	0	0	0	0	0	0	0	0	0	0	0	0	0	0	0	0	0	0	0	0	0	0
Nodularia_PCC-9350	0	0	0	0.000160006	0	0	0	4.00016e-05	0	0	0	0	0	0	0	0	0	0	0	0	0	0	0	0	0	0	0	0	0	0	0	0	0	0	0	0	0	0	0	0	0	0	0	0	0	0	0	0	0
Mucilaginibacter	0	0	0	0	0	0	0	0.000160006	0	0	0	0	0	0	0	0	0	0	0	0	0	0	0	0	0	0	0	0	0	0	0	0	0	0	0	0	0	0	0	0	0	0	0	0	0	0	0	0	0
Rhizorhapis	0	0	0	8.00032e-05	0	0	0	0.000120005	0	0	0	0	0	0	0	0	0	0	0	0	0	0	0	0	0	0	0	0	0	0	0	0	0	0	0	0	0	0	0	0	0	0	0	0	0	0	0	0	0
Emticicia	0	0	0	0	0	0	0	0	0	0	0	0	0	0	0	0	0	0	0	0	0	0	0	0	0	0	0	0	0	0	0	0	0	0	0	0	0	0	0	0	0	0	0	0	0	0	0	0	0
Arthrobacter	8.00032e-05	0	0	0.000120005	0	0	0	0.000160006	8.00032e-05	0	0	0	0	0	0	0	0	0	0	0	0	0	0	0	0	0	0	4.00016e-05	0	0	0	0	0	0	0	4.00016e-05	0	4.00016e-05	0	0	0	0	0	0	0	0	0	0	0
Rudanella	0	0	0	0	0	0	0	0	0	0	0	0	0	0	0	0	0	0	0	0	0	0	0	0	0	0	0	0	0	0	0	0	0	0	0	0	0	0	0	0	0	0	0	0	0	0	0	0	0
Lachnospira	0	0	0	0	0.000160006	0	0	0	0	0	0	0	0	0	0	0	0	0	0	0	0	0	0	0	0	0	0	0	0	0	0	0	0	0	0	0	0	0	0	0	0	0	0	0	0	0	0	0	0
Dokdonella	0	0	0	0	0	0	0	0	8.00032e-05	0	0	0	0	0	0	0	0	0	0	0	0	0	0	0	0	0	0	0	0	0	0	0	0	0	0	0	0	0	0	0	0	0	0	0	0	0	0	0	0
Stenotrophomonas	0	0	0	0	0	0	0	0.000160006	0	0	0	0	0	0	0	0	0	0	0	0	0	0	0	0	0	0	0	0	0	0	0	0	0	0	0	0	0	0	0	0	0	0	0	0	0	0	0	0	0
Parasediminibacterium	0	0	0	0	4.00016e-05	4.00016e-05	0	0	0	0	0	0	0	0	0	0	0	0	0	0	0	0	0	0	0	0	0	0	0	0	0	0	0	0	0	0	0	0	0	0	0	0	0	0	0	0	0	0	0
Ulvibacter	0	0	0	0	0	0	0	0.000160006	0	0	0	0	0	0	0	0	0	0	0	0	0	0	0	0	0	0	0	0	0	0	0	0	0	0	0	0	0	0	0	0	0	0	0	0	0	0	0	0	0
GKS98_freshwater_group	0	0	0	0	0	0	0	0	0	0	0	0	0	0	0	0	0	0	0	0	0	0	0	0	0	0	0	0	0	0	0	0	0	0	0	0	0	0	0	0	0	0	0	0	0	0	0	0	0
Marmoricola	0	0	0	0	0	0	0	0	0.000160006	0	0	0	0	0	0	0	0	0	0	0	0	0	0	0	0	0	0	0	0	0	0	0	0	0	0	0	0	0	0	0	0	0	0	0	0	0	0	0	0
Proteiniphilum	0	0	0	0	0	0	0	0	0.000160006	0	0	0	0	0	0	0	0	0	0	0	0	0	0	0	0	0	0	0	0	0	0	0	0	0	0	0	0	0	0	0	0	0	0	0	0	0	0	0	0
Erysipelotrichaceae_UCG-003	0	0	0	0	8.00032e-05	0	0	0	0	0	0	0	0	0	0	0	0	0	0	0	0	0	0	0	0	0	0	0	0	0	0	0	0	0	0	0	0	0	0	0	0	0	0	0	0	0	0	0	0
Desulfuromonas	0	0	0	0	0	8.00032e-05	0	0.000160006	0	0	0	0	0	0	0	0	0	0	0	0	0	0	0	0	0	0	0	0	0	0	0	0	0	0	0	0	0	0	0	0	0	0	0	0	0	0	0	0	0
Anaerotruncus	0	0	0	0	0	0	0	0	0	0	0	0	0	0	0	0	0	0	0	0	0	0	0	0	0	0	0	0	0	0	0	0	0	0	0	0	0	0	8.00032e-05	0	0.000160006	0	4.00016e-05	0	0	0	0	0	0
FukuN18_freshwater_group	0	0	0	0	0.000120005	0	0	0	0	0	0	0	0	0	0	0	0	0	0	0	0	0	0	0	0	0	0	0	0	0	0	0	0	0	0	0	0	0	0	0	0	0	0	0	0	0	0	0	0
Formosa	0	0	0	0	0	0	4.00016e-05	0.000120005	0	0	0	0	0	0	0	0	0	0	0	0	0	0	0	0	0	0	0	0	0	0	0	0	0	0	0	0	0	0	0	0	0	0	0	0	0	0	0	0	0
Sediminibacterium	0	0	0	0.000120005	0	0	0	4.00016e-05	0	0	0	0	0	0	0	0	0	0	0	0	0	0	0	0	0	0	0	0	0	0	0	0	0	0	0	0	0	0	0	0	0	0	0	0	0	0	0	0	0
JGI_0001001-H03	0	0	0	0	0	8.00032e-05	0	0	0	0	0	0	0	0	0	0	0	0	0	0	0	0	0	0	0	0	0	0	0	0	0	0	0	0	0	0	0	0	0	0	0	0	0	0	0	0	0	0	0
Terrimonas	0	0	0	0	0	0	0	0.000120005	0	0	0	0	0	0	0	0	0	0	0	0	0	0	0	0	0	0	0	0	0	0	0	0	0	0	0	0	0	0	0	0	0	0	0	0	0	0	0	0	0
Weissella	0	0	0	0	0	0	0	0	0	0	0	0	0	0	0	0	0	0	0	0	0	0	0	0	0	0	0	0	0	0	0	0	0	0	0	0	0	0	0	0	0	0	0	0	0	0	0	0	0
Holdemanella	0	0	0	0	0.000120005	0	0	0	0	0	0	0	0	0	0	0	0	0	0	0	0	0	0	0	0	0	0	0	0	0	0	0	0	0	0	0	0	0	0	0	0	0	0	0	0	0	0	0	0
Silvanigrella	0	0	0	0.000120005	0	0	0	0	0	0	0	0	0	0	0	0	0	0	0	0	0	0	0	0	0	0	0	0	0	0	0	0	0	0	0	0	0	0	0	0	0	0	0	0	0	0	0	0	0
Herpetosiphon	0	0	0	0.000120005	0	0	0	0	0	0	0	0	0	0	0	0	0	0	0	0	0	0	0	0	0	0	0	0	0	0	0	0	0	0	0	0	0	0	0	0	0	0	0	0	0	0	0	0	0
Enterococcus	0	0	0	0	0	0	0	0	0	0	0	0	0	0	0	0	0	0	4.00016e-05	0	0	0	0	0	0	0	0	0	0	0	0	0	0	0	0	0	0	0	0	0	0	0	0	0	0	0	0	0	0
unidentified_NS11-12_marine_group	0	0	0	0.000120005	0	0	0	8.00032e-05	0	0	0	0	0	0	0	0	0	0	0	0	0	0	0	0	0	0	0	0	0	0	0	0	0	0	0	0	0	0	0	0	0	0	0	0	0	0	0	0	0
BIyi10	0	0	0	0	0	0	0	0.000120005	0	0	0	0	0	0	0	0	0	0	0	0	0	0	0	0	0	0	0	0	0	0	0	0	0	0	0	0	0	0	0	0	0	0	0	0	0	0	0	0	0
Lacibacter	0	0	0	0.000120005	0	0	0	0	0	0	0	0	0	0	0	0	0	0	0	0	0	0	0	0	0	0	0	0	0	0	0	0	0	0	0	0	0	0	0	0	0	0	0	0	0	0	0	0	0
Deinococcus	0	0	0	0	0	0	0	0	0	0	0	0	0	0	0	0	0	0	0	0	0	0	0	0	0	0	0	0	0	0	0	0	0	0	0	0	0	0	0	0	0	0	0	0	0	0	0	0	0
hgcI_clade	0	0	0	0	0	4.00016e-05	0	0	0	0	0	0	0	0	0	0	0	0	0	0	0	0	0	0	0	0	0	0	0	0	0	0	0	0	0	0	0	0	0	0	0	0	0	0	0	0	0	0	0
Iamia	0	0	0	0	0	0	0	0.000120005	0	0	0	0	0	0	0	0	0	0	0	0	0	0	0	0	0	0	0	0	0	0	0	0	0	0	0	0	0	0	0	0	0	0	0	0	0	0	0	0	0
Hyphomicrobium	0	0	0	0	0	0	0	8.00032e-05	0	0	0	0	0	0	0	0	0	0	0	0	0	0	0	0	0	0	0	0	0	0	0	0	0	0	0	0	0	0	0	0	0	0	0	0	0	0	0	0	0
Brevundimonas	0	0	0	4.00016e-05	0	4.00016e-05	0	0.000120005	0	0	0	0	0	0	0	0	0	0	0	0	0	0	0	0	0	0	0	0	0	0	0	0	0	0	0	0	0	0	0	0	0	0	0	0	0	0	0	0	0
Pibocella	0	0	0	0	0	0	0	0.000120005	0	0	0	0	0	0	0	0	0	0	0	0	0	0	0	0	0	0	0	0	0	0	0	0	0	0	0	0	0	0	0	0	0	0	0	0	0	0	0	0	0
Ahniella	0	0	0	0	0	0	0	8.00032e-05	0	0	0	0	0	0	0	0	0	0	0	0	0	0	0	0	0	0	0	0	0	0	0	0	0	0	0	0	0	0	0	0	0	0	0	0	0	0	0	0	0
[Eubacterium]_eligens_group	0	0	0	0	8.00032e-05	0	0	0	0	0	0	0	0	0	0	0	0	0	0	0	0	0	0	0	0	0	0	0	0	0	0	0	0	0	0	0	0	0	0	0	0	0	0	0	0	0	0	0	0
Sphingopyxis	0	0	0	0	0	0	0	0.000120005	0	0	0	0	0	0	0	0	0	0	0	0	0	0	0	0	0	0	0	0	0	0	0	0	0	0	0	0	0	0	0	0	0	0	0	0	0	0	0	0	0
Tyzzerella	0	0	0	0	0	0	0	0	0	0	0	0	0	0	0	0	0	0	0	0	0	0	0	0	0	0	0	0	0	0	0	0	0	0	0	0	0	0	0	0	0	0	0	0	0	0	0	0	0
Phenylobacterium	0	0	0	0	8.00032e-05	0	0	4.00016e-05	0	0	0	0	0	0	0	0	0	0	0	0	0	0	0	0	0	0	0	0	0	0	0	0	0	0	0	0	0	0	0	0	0	0	0	0	0	0	0	0	0
Parasutterella	0	0	0	0	4.00016e-05	0	0	0	0	0	0	0	0	0	0	0	0	0	0	0	0	0	0	0	0	0	0	0	0	4.00016e-05	0	0	0	0	0	0	0	0	0	0	0	0	0	0	0	0	0	0	0
Ascidiaceihabitans	0	0	0	0	0	0	0.000120005	8.00032e-05	0	0	0	0	0	0	0	0	0	0	0	0	0	0	0	0	0	0	0	0	0	0	0	0	0	0	0	0	0	0	0	0	0	0	0	0	0	0	0	0	0
Verrucomicrobium	0	0	0	0	0	0	0	0.000120005	0	0	0	0	0	0	0	0	0	0	0	0	0	0	0	0	0	0	0	0	0	0	0	0	0	0	0	0	0	0	0	0	0	0	0	0	0	0	0	0	0
Marinobacter	0	0	0	0	0	0	0	0	0.000120005	0	0	0	0	0	0	0	0	0	0	0	0	0	0	0	0	0	0	0	0	0	0	0	0	0	0	0	0	0	0	0	0	0	0	0	0	0	0	0	0
Neochlamydia	0	0	0	0.000120005	0	0	0	0	0	0	0	0	0	0	0	0	0	0	0	0	0	0	0	0	0	0	0	0	0	0	0	0	0	0	0	0	0	0	0	0	0	0	0	0	0	0	0	0	0
Rhodovastum	0	0	0	0	0	0	0	0	0	0	0	0	0	0	0	0	0	0	0	0	0	0	0	0	0	0	0	0	0	0	0	0	0	0	0	0	0	0	0	0	0	0	0	0	0	0	0	0	0
Rhodanobacter	0	0	0	0	0	0	0	0	0.000120005	0	0	0	0	0	0	0	0	0	0	0	0	0	0	0	0	0	0	0	0	0	0	0	0	0	0	0	0	0	0	0	0	0	0	0	0	0	0	0	0
Bilophila	0	0	0	0.000120005	0	0	0	0	0	0	0	0	0	0	0	0	0	0	0	0	0	0	0	0	0	0	0	0	0	0	0	0	0	0	0	0	0	0	0	0	0	0	0	0	0	0	0	0	0
Deefgea	0	0	0	0	0	0	0	0	0.000120005	0	0	0	0	0	0	0	0	0	0	0	0	0	0	0	0	0	0	0	0	0	0	0	0	0	0	0	0	0	0	0	0	0	0	0	0	0	0	0	0
Peptoniphilus	0	0	0	0	0	0	0	0	0	0	0	0	0	0	0	0	0	0	0	0	0	0	0	0	0	0	0	0	0	0	0	0	0	0	0	0	0	0.000120005	0	0	0	0	0	0	0	0	0	0	0
Crocinitomix	0	0	0	4.00016e-05	0	0	8.00032e-05	0.000120005	0	0	0	0	0	0	0	0	0	0	0	0	0	0	0	0	0	0	0	0	0	0	0	0	0	0	0	0	0	0	0	0	0	0	0	0	0	0	0	0	0
Gelidibacter	0	0	0	0	0	0	0	0	0.000120005	0	0	0	0	0	0	0	0	0	0	0	0	0	0	0	0	0	0	0	0	0	0	0	0	0	0	0	0	0	0	0	0	0	0	0	0	0	0	0	0
Chthoniobacter	0	0	0	0	0	4.00016e-05	0	0.000120005	0	0	0	0	0	0	0	0	0	0	0	0	0	0	0	0	0	0	0	0	0	0	0	0	0	0	0	0	0	0	0	0	0	0	0	0	0	0	0	0	0
Magnetospira	0	0	0	0	0	0	0	0	0	0	0	0	0	0	0	0	0	0	0	0	0	0	0	0	0	0	0	0	0	0	0	0	0	0	0	0	0	0	0	0	0	0	0	0	0	0	0	0	0
Duganella	0	0	0	0	0	0	0	8.00032e-05	0	0	0	0	0	0	0	0	0	0	0	0	0	0	0	0	0	0	0	0	0	0	0	0	0	0	0	0	0	0	0	0	0	0	0	0	0	0	0	0	0
Angustibacter	0	0	0	0	0	0	0	0	0	0	0	0	0	0	0	0	0	0	0	0	0	0	0	0	0	0	0	0	0	0	0	0	0	0	0	0	0	0	0	0	0	0	0	0	0	0	0	0	0
Candidatus_Microthrix	0	0	0	0	0	0	0	0	8.00032e-05	0	0	0	0	0	0	0	0	0	0	0	0	0	0	0	0	0	0	0	0	0	0	0	0	0	0	0	0	0	0	0	0	0	0	0	0	0	0	0	0
Curvibacter	0	0	0	0	0	0	0	0	0	0	0	0	0	0	0	0	0	0	0	0	0	0	0	0	0	0	0	0	0	0	0	0	0	0	0	0	0	0	0	0	0	0	0	0	0	0	0	0	0
[Eubacterium]_ventriosum_group	0	0	0	0	4.00016e-05	0	0	0	0	0	0	0	0	0	0	0	0	0	0	0	0	0	0	0	0	0	0	0	0	0	0	0	0	0	0	0	0	0	0	0	0	0	0	0	0	0	0	0	0
Parapusillimonas	0	0	0	0	0	0	0	8.00032e-05	0	0	0	0	0	0	0	0	0	0	0	0	0	0	0	0	0	0	0	0	0	0	0	0	0	0	0	0	0	0	0	0	0	0	0	0	0	0	0	0	0
Haliangium	0	0	0	0	0	4.00016e-05	0	4.00016e-05	0	0	0	0	0	0	0	0	0	0	0	0	0	0	0	0	0	0	0	0	0	0	0	0	0	0	0	0	0	0	0	0	0	0	0	0	0	0	0	0	0
Veillonella	0	0	0	0	0	0	0	0	0	0	0	0	0	0	0	0	0	0	0	4.00016e-05	0	0	0	0	0	0	0	0	0	0	0	0	0	0	0	0	0	0	0	0	0	0	0	0	0	0	0	0	0
Carnobacterium	0	0	0	0	4.00016e-05	0	0	0	8.00032e-05	0	0	0	0	0	0	0	0	0	0	0	0	0	0	0	0	0	0	0	0	0	0	0	0	0	0	0	0	0	0	0	0	0	0	0	0	0	0	0	0
Pseudarcicella	0	0	0	0	0	8.00032e-05	0	0	0	0	0	0	0	0	0	0	0	0	0	0	0	0	0	0	0	0	0	0	0	0	0	0	0	0	0	0	0	0	0	0	0	0	0	0	0	0	0	0	0
Geothrix	0	0	0	0	0	0	0	0	0	0	0	0	0	0	0	0	0	0	0	0	0	0	0	0	0	0	0	0	0	0	0	0	0	0	0	0	0	0	0	0	0	0	0	0	0	0	0	0	0
Psychrilyobacter	0	0	0	0	0	0	0	8.00032e-05	0	0	0	0	0	0	0	0	0	0	0	0	0	0	0	0	0	0	0	0	0	0	0	0	0	0	0	0	0	0	0	0	0	0	0	0	0	0	0	0	0
unidentified_Chitinophagaceae	0	0	0	0	0	0	0	4.00016e-05	0	0	0	0	0	0	0	0	0	0	0	0	0	0	0	0	0	0	0	0	0	0	0	0	0	0	0	0	0	0	0	0	0	0	0	0	0	0	0	0	0
Haemophilus	0	0	0	0	0	0	0	0	0	0	0	0	0	0	0	0	0	0	0	0	0	0	0	0	0	0	0	0	0	0	0	0	0	0	0	0	0	0	0	0	0	0	0	0	0	0	0	0	0
OM60(NOR5)_clade	0	0	0	0	0	0	0	8.00032e-05	0	0	0	0	0	0	0	0	0	0	0	0	0	0	0	0	0	0	0	0	0	0	0	0	0	0	0	0	0	0	0	0	0	0	0	0	0	0	0	0	0
Edaphobaculum	0	0	0	0	0	0	0	0	0	0	0	0	0	0	0	0	0	0	0	0	0	0	0	0	0	0	0	0	0	0	0	0	0	0	0	0	0	0	0	0	0	0	0	0	0	0	0	0	0
Shewanella	0	0	0	0	0	0	0	0	0	0	0	0	0	0	0	0	0	0	0	0	0	0	0	0	0	0	0	0	0	0	0	0	0	0	0	0	0	0	0	0	0	0	0	0	0	0	0	0	0
Modestobacter	0	0	0	0	0	0	0	8.00032e-05	0	0	0	0	0	0	0	0	0	0	0	0	0	0	0	0	0	0	0	0	0	0	0	0	0	0	0	0	0	0	0	0	0	0	0	0	0	0	0	0	0
Lachnospiraceae_UCG-001	0	0	0	4.00016e-05	0	0	0	0	0	0	0	0	0	0	0	0	0	0	0	0	0	0	0	0	0	0	0	0	0	0	0	0	0	0	0	0	0	0	0	0	0	0	0	0	0	0	0	0	0
Agromyces	0	0	0	0	0	0	0	8.00032e-05	0	0	0	0	0	0	0	0	0	0	0	0	0	0	0	0	0	0	0	0	0	0	0	0	0	0	0	0	0	0	0	0	0	0	0	0	0	0	0	0	0
Xanthomonas	0	0	0	0	0	0	0	8.00032e-05	0	0	0	0	0	0	0	0	0	0	0	0	0	0	0	0	0	0	0	0	0	0	0	0	0	0	0	0	0	0	0	0	0	0	0	0	0	0	0	0	0
Aureimonas	0	0	0	0	0	0	0	8.00032e-05	0	0	0	0	0	0	0	0	0	0	0	0	0	0	0	0	0	0	0	0	0	0	0	0	0	0	0	0	0	0	0	0	0	0	0	0	0	0	0	0	0
Clostridium_sensu_stricto_9	0	0	0	0	0	0	0	0	0	0	0	0	0	0	0	0	0	0	0	0	0	0	0	0	0	0	0	0	0	0	0	0	0	0	0	0	0	0	0	0	0	0	0	0	0	0	0	0	0
CAG-352	0	0	0	0	0	0	0	0	0	0	0	0	0	0	0	0	0	0	0	0	0	0	0	0	0	0	0	0	0	0	0	0	0	0	0	0	0	0	0	0	0	0	0	0	0	0	0	0	0
Candidatus_Megaira	0	0	0	0	0	0	0	4.00016e-05	0	0	0	0	0	0	0	0	0	0	0	0	0	0	0	0	0	0	0	0	0	0	0	0	0	0	0	0	0	0	0	0	0	0	0	0	0	0	0	0	0
Microvirga	0	0	0	0	0	0	0	8.00032e-05	0	0	0	0	0	0	0	0	0	0	0	0	0	0	0	0	0	0	0	0	0	0	0	0	0	0	0	0	0	0	0	0	0	0	0	0	0	0	0	0	0
Paraprevotella	0	0	0	0	4.00016e-05	0	0	0	0	0	0	0	0	0	0	0	0	0	0	0	0	0	0	0	0	0	0	0	0	0	0	0	0	0	0	0	0	0	0	0	0	0	0	0	0	0	0	0	0
Malaciobacter	0	0	0	0	0	0	0	4.00016e-05	0	0	0	0	0	0	0	0	0	0	0	0	0	0	0	0	0	0	0	0	0	0	0	0	0	0	0	0	0	0	0	0	0	0	0	0	0	0	0	0	0
Haliscomenobacter	0	0	0	4.00016e-05	0	0	0	8.00032e-05	0	0	0	0	0	0	0	0	0	0	0	0	0	0	0	0	0	0	0	0	0	0	0	0	0	0	0	0	0	0	0	0	0	0	0	0	0	0	0	0	0
Aurantisolimonas	0	0	0	0	0	0	0	0	0	0	0	0	0	0	0	0	0	0	0	0	0	0	0	0	0	0	0	0	0	0	0	0	0	0	0	0	0	0	0	0	0	0	0	0	0	0	0	0	0
unidentified_67-14	0	0	0	8.00032e-05	0	0	0	0	0	0	0	0	0	0	0	0	0	0	0	0	0	0	0	0	0	0	0	0	0	0	0	0	0	0	0	0	0	0	0	0	0	0	0	0	0	0	0	0	0
Atopostipes	0	0	0	0	0	0	0	0	8.00032e-05	0	0	0	0	0	0	0	0	0	0	0	0	0	0	0	0	0	0	0	0	0	0	0	0	0	0	0	0	0	0	0	0	0	0	0	0	0	0	0	0
unidentified_Paracaedibacteraceae	0	0	0	0	0	0	0	0	0	0	0	0	0	0	0	0	0	0	0	0	0	0	0	0	0	0	0	0	0	0	0	0	0	0	0	0	0	0	0	0	0	0	0	0	0	0	0	0	0
Gaiella	0	0	0	0	0	0	0	8.00032e-05	0	0	0	0	0	0	0	0	0	0	0	0	0	0	0	0	0	0	0	0	0	0	0	0	0	0	0	0	0	0	0	0	0	0	0	0	0	0	0	0	0
Coprobacter	0	0	0	0	8.00032e-05	0	0	0	0	0	0	0	0	0	0	0	0	0	0	0	0	0	0	0	0	0	0	0	0	0	0	0	0	0	0	0	0	0	0	0	0	0	0	0	0	0	0	0	0
Prosthecobacter	0	0	0	0	0	4.00016e-05	0	0	0	0	0	0	0	0	0	0	0	0	0	0	0	0	0	0	0	0	0	0	0	0	0	0	0	0	0	0	0	0	0	0	0	0	0	0	0	0	0	0	0
Paraglaciecola	0	0	0	0	0	0	4.00016e-05	8.00032e-05	0	0	0	0	0	0	0	0	0	0	0	0	0	0	0	0	0	0	0	0	0	0	0	0	0	0	0	0	0	0	0	0	0	0	0	0	0	0	0	0	0
Archangium	0	0	0	0	0	0	0	4.00016e-05	0	0	0	0	0	0	0	0	0	0	0	0	0	0	0	0	0	0	0	0	0	0	0	0	0	0	0	0	0	0	0	0	0	0	0	0	0	0	0	0	0
Luteitalea	0	0	0	0	0	0	0	0	0	0	0	0	0	0	0	0	0	0	0	0	0	0	0	0	0	0	0	0	0	0	0	0	0	0	0	0	0	0	0	0	0	0	0	0	0	0	0	0	0
Lachnospiraceae_UCG-010	0	0	0	0	0	0	0	0	0	0	0	0	0	0	0	0	0	0	0	0	0	0	0	0	0	0	0	0	0	0	0	0	0	0	0	0	0	0	0	0	0	0	0	0	0	0	0	0	0
Inhella	0	0	0	8.00032e-05	0	0	0	0	0	0	0	0	0	0	0	0	0	0	0	0	0	0	0	0	0	0	0	0	0	0	0	0	0	0	0	0	0	0	0	0	0	0	0	0	0	0	0	0	0
Opitutus	0	0	0	0	0	0	0	8.00032e-05	0	0	0	0	0	0	0	0	0	0	0	0	0	0	0	0	0	0	0	0	0	0	0	0	0	0	0	0	0	0	0	0	0	0	0	0	0	0	0	0	0
Parasegetibacter	0	0	0	0	0	0	0	8.00032e-05	0	0	0	0	0	0	0	0	0	0	0	0	0	0	0	0	0	0	0	0	0	0	0	0	0	0	0	0	0	0	0	0	0	0	0	0	0	0	0	0	0
Ensifer	0	0	0	0	0	0	0	8.00032e-05	0	0	0	0	0	0	0	0	0	0	0	0	0	0	0	0	0	0	0	0	0	0	0	0	0	0	0	0	0	0	0	0	0	0	0	0	0	0	0	0	0
Amylibacter	0	0	0	0	0	0	8.00032e-05	8.00032e-05	0	0	0	0	0	0	0	0	0	0	0	0	0	0	0	0	0	0	0	0	0	0	0	0	0	0	0	0	0	0	0	0	0	0	0	0	0	0	0	0	0
Qipengyuania	0	0	0	0	0	0	0	8.00032e-05	0	0	0	0	0	0	0	0	0	0	0	0	0	0	0	0	0	0	0	0	0	0	0	0	0	0	0	0	0	0	0	0	0	0	0	0	0	0	0	0	0
Phaselicystis	0	0	0	4.00016e-05	0	0	0	0	0	0	0	0	0	0	0	0	0	0	0	0	0	0	0	0	0	0	0	0	0	0	0	0	0	0	0	0	0	0	0	0	0	0	0	0	0	0	0	0	0
SH3-11	0	0	0	0	0	0	0	0	0	0	0	0	0	0	0	0	0	0	0	0	0	0	0	0	0	0	0	0	0	0	0	0	0	0	0	0	0	0	0	0	0	0	0	0	0	0	0	0	0
[Cytophaga]_xylanolytica_group	0	0	0	0	0	0	0	0	0	0	0	0	0	0	0	0	0	0	0	0	0	0	0	0	0	0	0	0	0	0	0	0	0	0	0	0	0	0	0	0	0	0	0	0	0	0	0	0	0
Candidatus_Amoebophilus	0	0	0	0	0	0	0	4.00016e-05	0	0	0	0	0	0	0	0	0	0	0	0	0	0	0	0	0	0	0	0	0	0	0	0	0	0	0	0	0	0	0	0	0	0	0	0	0	0	0	0	0
Uliginosibacterium	0	0	0	0	0	0	0	0	0	0	0	0	0	0	0	0	0	0	0	0	0	0	0	0	0	0	0	0	0	0	0	0	0	0	0	0	0	0	0	0	0	0	0	0	0	0	0	0	0
Oscillochloris	0	0	0	4.00016e-05	0	0	0	0	0	0	0	0	0	0	0	0	0	0	0	0	0	0	0	0	0	0	0	0	0	0	0	0	0	0	0	0	0	0	0	0	0	0	0	0	0	0	0	0	0
Helicobacter	0	0	0	0	4.00016e-05	0	0	0	0	0	0	0	0	0	0	0	0	0	0	0	0	0	0	0	0	0	0	0	0	0	0	0	0	0	0	0	0	0	0	0	0	0	0	0	0	0	0	0	0
Segetibacter	0	0	0	0	0	0	0	0	0	0	0	0	0	0	0	0	0	0	0	0	0	0	0	0	0	0	0	0	0	0	0	0	0	0	0	0	0	0	0	0	0	0	0	0	0	0	0	0	0
Adhaeribacter	0	0	0	0	0	0	0	0	0	0	0	0	0	0	0	0	0	0	0	0	0	0	0	0	0	0	0	0	0	0	0	0	0	0	0	0	0	0	0	0	0	0	0	0	0	0	0	0	0
Rurimicrobium	0	0	0	4.00016e-05	4.00016e-05	0	0	0	0	0	0	0	0	0	0	0	0	0	0	0	0	0	0	0	0	0	0	0	0	0	0	0	0	0	0	0	0	0	0	0	0	0	0	0	0	0	0	0	0
unidentified_Nitrospiraceae	0	0	0	0	0	0	0	4.00016e-05	0	0	0	0	0	0	0	0	0	0	0	0	0	0	0	0	0	0	0	0	0	0	0	0	0	0	0	0	0	0	0	0	0	0	0	0	0	0	0	0	0
Longivirga	0	0	0	4.00016e-05	0	0	0	0	0	0	0	0	0	0	0	0	0	0	0	0	0	0	0	0	0	0	0	0	0	0	0	0	0	0	0	0	0	0	0	0	0	0	0	0	0	0	0	0	0
Alkanindiges	0	0	0	0	4.00016e-05	0	0	0	0	0	0	0	0	0	0	0	0	0	0	0	0	0	0	0	0	0	0	0	0	0	0	0	0	0	0	0	0	0	0	0	0	0	0	0	0	0	0	0	0
Cutibacterium	0	0	0	0	0	0	0	4.00016e-05	0	0	0	0	0	0	0	0	0	0	0	0	0	0	0	0	0	0	0	0	0	0	0	0	0	0	0	0	0	0	0	0	0	0	0	0	0	0	0	0	0
Rickettsia	0	0	0	0	0	0	0	0	0	0	0	0	0	0	0	0	0	0	0	0	0	0	0	0	0	0	0	0	0	0	0	0	0	0	0	0	0	0	0	0	0	0	0	0	0	0	0	0	0
Candidatus_Udaeobacter	0	0	0	0	0	0	0	4.00016e-05	0	0	0	0	0	0	0	0	0	0	0	0	0	0	0	0	0	0	0	0	0	0	0	0	0	0	0	0	0	0	0	0	0	0	0	0	0	0	0	0	0
Buchnera	0	0	0	0	0	0	0	0	0	0	0	0	0	0	0	0	0	0	0	0	0	0	0	0	0	0	0	0	0	0	0	0	4.00016e-05	0	0	0	0	0	0	0	0	0	0	0	0	0	0	0	0
Larkinella	0	0	0	4.00016e-05	0	0	0	0	0	0	0	0	0	0	0	0	0	0	0	0	0	0	0	0	0	0	0	0	0	0	0	0	0	0	0	0	0	0	0	0	0	0	0	0	0	0	0	0	0
Abditibacterium	0	0	0	4.00016e-05	0	0	0	0	0	0	0	0	0	0	0	0	0	0	0	0	0	0	0	0	0	0	0	0	0	0	0	0	0	0	0	0	0	0	0	0	0	0	0	0	0	0	0	0	0
Bacteriovorax	0	0	0	0	0	0	0	0	4.00016e-05	0	0	0	0	0	0	0	0	0	0	0	0	0	0	0	0	0	0	0	0	0	0	0	0	0	0	0	0	0	0	0	0	0	0	0	0	0	0	0	0
unidentified_Saprospiraceae	0	0	0	0	0	0	0	0	0	0	0	0	0	0	0	0	0	0	0	0	0	0	0	0	0	0	0	0	0	0	0	0	0	0	0	0	0	0	0	0	0	0	0	0	0	0	0	0	0
Rikenella	0	0	0	4.00016e-05	0	0	0	0	0	0	0	0	0	0	0	0	0	0	0	0	0	0	0	0	0	0	0	0	0	0	0	0	0	0	0	0	0	0	0	0	0	0	0	0	0	0	0	0	0
Moritella	0	0	0	0	0	0	0	0	0	0	0	0	0	0	0	0	0	0	0	0	0	0	0	0	0	0	0	0	0	0	0	0	0	0	0	0	0	0	0	0	0	0	0	0	0	0	0	0	0
Corynebacterium	0	0	0	0	0	0	0	4.00016e-05	0	0	0	0	0	0	0	0	0	0	0	0	0	0	0	0	0	0	0	0	0	0	0	0	0	0	0	0	0	0	0	0	0	0	0	0	0	0	0	0	0
Solobacterium	0	0	0	0	4.00016e-05	0	0	0	0	0	0	0	0	0	0	0	0	0	0	0	0	0	0	0	0	0	0	0	0	0	0	0	0	0	0	0	0	0	0	0	0	0	0	0	0	0	0	0	0
Dolosigranulum	0	0	0	0	0	0	0	4.00016e-05	0	0	0	0	0	0	0	0	0	0	0	0	0	0	0	0	0	0	0	0	0	0	0	0	0	0	0	0	0	0	0	0	0	0	0	0	0	0	0	0	0
Propionicimonas	0	0	0	0	0	0	0	0	0	0	0	0	0	0	0	0	0	0	0	0	0	0	0	0	0	0	0	0	0	0	0	0	0	0	0	0	0	0	0	0	0	0	0	0	0	0	0	0	0
[Desulfobacterium]_catecholicum_group	0	0	0	0	0	0	0	0	0	0	0	0	0	0	0	0	0	0	0	0	0	0	0	0	0	0	0	0	0	0	0	0	0	0	0	0	0	0	0	0	0	0	0	0	0	0	0	0	0
Maritalea	0	0	0	0	0	0	0	4.00016e-05	0	0	0	0	0	0	0	0	0	0	0	0	0	0	0	0	0	0	0	0	0	0	0	0	0	0	0	0	0	0	0	0	0	0	0	0	0	0	0	0	0
oc32	0	0	0	0	4.00016e-05	0	0	0	0	0	0	0	0	0	0	0	0	0	0	0	0	0	0	0	0	0	0	0	0	0	0	0	0	0	0	0	0	0	0	0	0	0	0	0	0	0	0	0	0
Lacunisphaera	0	0	0	0	0	0	0	4.00016e-05	0	0	0	0	0	0	0	0	0	0	0	0	0	0	0	0	0	0	0	0	0	0	0	0	0	0	0	0	0	0	0	0	0	0	0	0	0	0	0	0	0
Thalassotalea	0	0	0	0	0	0	0	4.00016e-05	0	0	0	0	0	0	0	0	0	0	0	0	0	0	0	0	0	0	0	0	0	0	0	0	0	0	0	0	0	0	0	0	0	0	0	0	0	0	0	0	0
Persicitalea	0	0	0	0	4.00016e-05	0	0	4.00016e-05	4.00016e-05	0	0	0	0	0	0	0	0	0	0	0	0	0	0	0	0	0	0	0	0	0	0	0	0	0	0	0	0	0	0	0	0	0	0	0	0	0	0	0	0
unidentified_Prevotellaceae	0	0	0	0	4.00016e-05	0	0	0	0	0	0	0	0	0	0	0	0	0	0	0	0	0	0	0	0	0	0	0	0	0	0	0	0	0	0	0	0	0	0	0	0	0	0	0	0	0	0	0	0
Subgroup_10	0	0	0	0	0	0	0	4.00016e-05	0	0	0	0	0	0	0	0	0	0	0	0	0	0	0	0	0	0	0	0	0	0	0	0	0	0	0	0	0	0	0	0	0	0	0	0	0	0	0	0	0
Prevotella_7	4.00016e-05	0	0	0	0	0	0	0	0	0	0	0	0	0	0	0	0	0	0	0	0	0	0	0	0	0	0	0	0	0	0	0	0	0	0	0	0	0	0	0	0	0	0	0	0	0	0	0	0
Lautropia	0	0	0	0	0	0	0	0	4.00016e-05	0	0	0	0	0	0	0	0	0	0	0	0	0	0	0	0	0	0	0	0	0	0	0	0	0	0	0	0	0	0	0	0	0	0	0	0	0	0	0	0
MND1	0	0	0	0	0	0	0	4.00016e-05	0	0	0	0	0	0	0	0	0	0	0	0	0	0	0	0	0	0	0	0	0	0	0	0	0	0	0	0	0	0	0	0	0	0	0	0	0	0	0	0	0
unidentified_SAR324_clade(Marine_group_B)	0	0	0	0	0	0	0	0	0	0	0	0	0	0	0	0	0	0	0	0	0	0	0	0	0	0	0	0	0	0	0	0	0	0	0	0	0	0	0	0	0	0	0	0	0	0	0	0	0
Alloprevotella	0	0	0	0	0	0	0	0	0	0	0	0	0	0	0	0	0	0	0	0	0	0	0	0	0	0	0	0	0	0	0	0	0	0	0	0	0	0	0	0	0	0	0	0	0	0	0	0	0
Nitrosarchaeum	0	0	0	0	0	0	0	4.00016e-05	0	0	0	0	0	0	0	0	0	0	0	0	0	0	0	0	0	0	0	0	0	0	0	0	0	0	0	0	0	0	0	0	0	0	0	0	0	0	0	0	0
Lutispora	0	0	0	4.00016e-05	0	0	0	0	0	0	0	0	0	0	0	0	0	0	0	0	0	0	0	0	0	0	0	0	0	0	0	0	0	0	0	0	0	0	0	0	0	0	0	0	0	0	0	0	0
Flavihumibacter	0	0	0	4.00016e-05	0	0	0	4.00016e-05	0	0	0	0	0	0	0	0	0	0	0	0	0	0	0	0	0	0	0	0	0	0	0	0	0	0	0	0	0	0	0	0	0	0	0	0	0	0	0	0	0
Prevotellaceae_NK3B31_group	0	0	0	0	0	0	0	0	0	0	0	0	0	0	0	0	0	0	0	0	0	0	0	0	0	0	0	0	0	0	0	0	0	0	0	0	0	0	0	0	0	0	0	0	0	0	0	0	0
Flavitalea	0	0	0	0	0	0	0	4.00016e-05	0	0	0	0	0	0	0	0	0	0	0	0	0	0	0	0	0	0	0	0	0	0	0	0	0	0	0	0	0	0	0	0	0	0	0	0	0	0	0	0	0
Lawsonella	0	0	0	0	0	0	0	4.00016e-05	0	0	0	0	0	0	0	0	0	0	0	0	0	0	0	0	0	0	0	0	0	0	0	0	0	0	0	0	0	0	0	0	0	0	0	0	0	0	0	0	0
Aliikangiella	0	0	0	0	0	0	0	4.00016e-05	0	0	0	0	0	0	0	0	0	0	0	0	0	0	0	0	0	0	0	0	0	0	0	0	0	0	0	0	0	0	0	0	0	0	0	0	0	0	0	0	0
Subsaxibacter	0	0	0	0	0	0	0	0	4.00016e-05	0	0	0	0	0	0	0	0	0	0	0	0	0	0	0	0	0	0	0	0	0	0	0	0	0	0	0	0	0	0	0	0	0	0	0	0	0	0	0	0
NS2b_marine_group	0	0	0	0	0	0	4.00016e-05	4.00016e-05	0	0	0	0	0	0	0	0	0	0	0	0	0	0	0	0	0	0	0	0	0	0	0	0	0	0	0	0	0	0	0	0	0	0	0	0	0	0	0	0	0
Butyricimonas	0	0	0	0	0	0	0	0	0	0	0	0	0	0	0	0	0	0	0	0	0	0	0	0	0	0	0	0	0	0	0	0	0	0	0	0	0	0	0	0	0	0	0	0	0	0	0	0	0
Desulforhopalus	0	0	0	0	0	0	0	0	0	0	0	0	0	0	0	0	0	0	0	0	0	0	0	0	0	0	0	0	0	0	0	0	0	0	0	0	0	0	0	0	0	0	0	0	0	0	0	0	0
Sinobacterium	0	0	0	0	0	0	4.00016e-05	0	0	0	0	0	0	0	0	0	0	0	0	0	0	0	0	0	0	0	0	0	0	0	0	0	0	0	0	0	0	0	0	0	0	0	0	0	0	0	0	0	0
Phreatobacter	0	0	0	4.00016e-05	0	0	0	0	0	0	0	0	0	0	0	0	0	0	0	0	0	0	0	0	0	0	0	0	0	0	0	0	0	0	0	0	0	0	0	0	0	0	0	0	0	0	0	0	0
Pedomicrobium	0	0	0	0	0	0	0	0	0	0	0	0	0	0	0	0	0	0	0	0	0	0	0	0	0	0	0	0	0	0	0	0	0	0	0	0	0	0	0	0	0	0	0	0	0	0	0	0	0
Symbiobacterium	0	0	0	4.00016e-05	0	0	0	0	0	0	0	0	0	0	0	0	0	0	0	0	0	0	0	0	0	0	0	0	0	0	0	0	0	0	0	0	0	0	0	0	0	0	0	0	0	0	0	0	0
Marinoscillum	0	0	0	0	0	0	4.00016e-05	0	0	0	0	0	0	0	0	0	0	0	0	0	0	0	0	0	0	0	0	0	0	0	0	0	0	0	0	0	0	0	0	0	0	0	0	0	0	0	0	0	0
Aeromicrobium	0	0	0	0	0	0	0	4.00016e-05	0	0	0	0	0	0	0	0	0	0	0	0	0	0	0	0	0	0	0	0	0	0	0	0	0	0	0	0	0	0	0	0	0	0	0	0	0	0	0	0	0
Pseudofulvimonas	0	0	0	0	0	0	0	4.00016e-05	0	0	0	0	0	0	0	0	0	0	0	0	0	0	0	0	0	0	0	0	0	0	0	0	0	0	0	0	0	0	0	0	0	0	0	0	0	0	0	0	0
Motiliproteus	0	0	0	0	0	0	0	0	0	0	0	0	0	0	0	0	0	0	0	0	0	0	0	0	0	0	0	0	0	0	0	0	0	0	0	0	0	0	0	0	0	0	0	0	0	0	0	0	0
Nostoc_PCC-73102	0	0	0	4.00016e-05	0	0	0	0	0	0	0	0	0	0	0	0	0	0	0	0	0	0	0	0	0	0	0	0	0	0	0	0	0	0	0	0	0	0	0	0	0	0	0	0	0	0	0	0	0
UKL13-1	0	0	0	4.00016e-05	4.00016e-05	0	0	0	0	0	0	0	0	0	0	0	0	0	0	0	0	0	0	0	0	0	0	0	0	0	0	0	0	0	0	0	0	0	0	0	0	0	0	0	0	0	0	0	0
Oleiphilus	0	0	0	0	0	0	0	4.00016e-05	0	0	0	0	0	0	0	0	0	0	0	0	0	0	0	0	0	0	0	0	0	0	0	0	0	0	0	0	0	0	0	0	0	0	0	0	0	0	0	0	0
Parvibium	0	0	0	0	0	0	0	0	0	0	0	0	0	0	0	0	0	0	0	0	0	0	0	0	0	0	0	0	0	0	0	0	0	0	0	0	0	0	0	0	0	0	0	0	0	0	0	0	0
Lactococcus	0	0	0	0	0	0	0	0	0	0	0	0	0	0	0	0	0	0	0	0	0	0	0	0	0	0	0	0	0	0	0	0	0	0	0	0	0	0	0	0	0	0	0	0	0	0	0	0	0
Aquicella	0	0	0	0	0	0	0	0	0	0	0	0	0	0	0	0	0	0	0	0	0	0	0	0	0	0	0	0	0	0	0	0	0	0	0	0	0	0	0	0	0	0	0	0	0	0	0	0	0
unidentified_Gracilibacteria	0	0	0	0	0	0	0	0	4.00016e-05	0	0	0	0	0	0	0	0	0	0	0	0	0	0	0	0	0	0	0	0	0	0	0	0	0	0	0	0	0	0	0	0	0	0	0	0	0	0	0	0
Demequina	0	0	0	0	0	0	0	0	0	0	0	0	0	0	0	0	0	0	0	0	0	0	0	0	0	0	0	0	0	0	0	0	0	0	0	0	0	0	0	0	0	0	0	0	0	0	0	0	0
[Eubacterium]_xylanophilum_group	0	0	0	0	0	0	0	0	0	0	0	0	0	0	0	0	4.00016e-05	0	0	0	0	0	0	0	0	0	0	0	0	0	0	0	0	0	0	0	0	0	0	4.00016e-05	0	0	0	0	0	0	0	0	0
Proteiniclasticum	0	0	0	0	0	0	0	0	4.00016e-05	0	0	0	0	0	0	0	0	0	0	0	0	0	0	0	0	0	0	0	0	0	0	0	0	0	0	0	0	0	0	0	0	0	0	0	0	0	0	0	0
Succinivibrio	0	0	0	0	4.00016e-05	0	0	0	0	0	0	0	0	0	0	0	0	0	0	0	0	0	0	0	0	0	0	0	0	0	0	0	0	0	0	0	0	0	0	0	0	0	0	0	0	0	0	0	0
Butyricicoccus	0	0	0	0	4.00016e-05	0	0	0	0	0	0	0	0	0	0	0	0	0	4.00016e-05	0	0	0	0	0	0	0	0	0	0	0	0	0	0	0	0	0	0	0	0	0	0	0	0	0	0	0	0	0	0
Oribacterium	0	0	0	0	0	0	0	0	0	0	0	0	0	0	0	0	0	0	0	0	0	0	0	0	0	0	0	0	0	0	0	0	0	0	0	0	0	0	0	0	0	0	0	0	0	0	0	0	0
Dongia	0	0	0	0	0	0	0	4.00016e-05	0	0	0	0	0	0	0	0	0	0	0	0	0	0	0	0	0	0	0	0	0	0	0	0	0	0	0	0	0	0	0	0	0	0	0	0	0	0	0	0	0
Odoribacter	0	0	0	0	0	0	0	0	0	0	0	0	0	0	0	0	0	0	0	0	0	0	0	0	0	0	0	0	0	0	0	0	0	0	0	0	0	0	0	0	0	0	0	0	0	0	0	0	0
Solitalea	0	0	0	0	0	0	0	4.00016e-05	0	0	0	0	0	0	0	0	0	0	0	0	0	0	0	0	0	0	0	0	0	0	0	0	0	0	0	0	0	0	0	0	0	0	0	0	0	0	0	0	0
SWB02	0	0	0	0	0	0	0	0	0	0	0	0	0	0	0	0	0	0	0	0	0	0	0	0	0	0	0	0	0	0	0	0	0	0	0	0	0	0	0	0	0	0	0	0	0	0	0	0	0
Rothia	0	0	0	0	0	0	0	0	0	0	0	0	0	0	0	0	0	0	0	0	0	0	0	0	0	0	0	0	0	0	0	0	0	0	0	0	0	0	0	0	0	0	0	0	0	0	0	0	0
Cohaesibacter	0	0	0	0	0	0	0	0	0	0	0	0	0	0	0	0	0	0	0	0	0	0	0	0	0	0	0	0	0	0	0	0	0	0	0	0	0	0	0	0	0	0	0	0	0	0	0	0	0
Pelagicoccus	0	0	0	0	0	0	0	0	0	0	0	0	0	0	0	0	0	0	0	0	0	0	0	0	0	0	0	0	0	0	0	0	0	0	0	0	0	0	0	0	0	0	0	0	0	0	0	0	0
Pseudahrensia	0	0	0	0	0	0	0	0	0	0	0	0	0	0	0	0	0	0	0	0	0	0	0	0	0	0	0	0	0	0	0	0	0	0	0	0	0	0	0	0	0	0	0	0	0	0	0	0	0
Candidatus_Accumulibacter	0	0	0	0	0	0	0	0	0	0	0	0	0	0	0	0	0	0	0	0	0	0	0	0	0	0	0	0	0	0	0	0	0	0	0	0	0	0	0	0	0	0	0	0	0	0	0	0	0
Cavicella	0	0	0	0	0	0	0	0	0	0	0	0	0	0	0	0	0	0	0	0	0	0	0	0	0	0	0	0	0	0	0	0	0	0	0	0	0	0	0	0	0	0	0	0	0	0	0	0	0
Vagococcus	0	0	0	0	0	0	0	0	0	0	0	0	0	0	0	0	0	0	0	0	0	0	0	0	0	0	0	0	0	0	0	0	0	0	0	0	0	0	0	0	0	0	0	0	0	0	0	0	0
Algitalea	0	0	0	0	0	0	0	0	0	0	0	0	0	0	0	0	0	0	0	0	0	0	0	0	0	0	0	0	0	0	0	0	0	0	0	0	0	0	0	0	0	0	0	0	0	0	0	0	0
Flavicella	0	0	0	0	0	0	0	0	0	0	0	0	0	0	0	0	0	0	0	0	0	0	0	0	0	0	0	0	0	0	0	0	0	0	0	0	0	0	0	0	0	0	0	0	0	0	0	0	0
Thiobacillus	0	0	0	0	0	0	0	0	0	0	0	0	0	0	0	0	0	0	0	0	0	0	0	0	0	0	0	0	0	0	0	0	0	0	0	0	0	0	0	0	0	0	0	0	0	0	0	0	0
Mycoplasma	0	0	0	0	0	0	0	0	0	0	0	0	0	0	0	0	0	0	0	0	0	0	0	0	0	0	0	0	0	0	0	0	0	0	0	0	0	0	0	0	0	0	0	0	0	0	0	0	0
Acidaminococcus	0	0	0	0	0	0	0	0	0	0	0	0	0	0	0	0	0	0	0	0	0	0	0	0	0	0	0	0	0	0	0	0	0	0	0	0	0	0	0	0	0	0	0	0	0	0	0	0	0
Candidatus_Berkiella	0	0	0	0	0	0	0	0	0	0	0	0	0	0	0	0	0	0	0	0	0	0	0	0	0	0	0	0	0	0	0	0	0	0	0	0	0	0	0	0	0	0	0	0	0	0	0	0	0
Eggerthella	0	0	0	0	0	0	0	0	0	0	0	0	0	0	0	0	0	0	0	0	0	0	0	0	0	0	0	0	0	0	0	0	0	0	0	0	0	0	0	0	0	0	0	0	0	0	0	0	0
UCG-009	0	0	0	0	0	0	0	0	0	0	0	0	0	0	0	0	0	0	0	0	0	0	0	0	0	0	0	0	0	0	0	0	0	0	0	0	0	0	0	0	0	0	0	0	0	0	0	0	0
Gordonibacter	0	0	0	0	0	0	0	0	0	0	0	0	0	0	0	0	0	0	0	0	0	0	0	0	0	0	0	0	0	0	0	0	0	0	0	0	0	0	0	0	0	0	0	0	0	0	0	0	0
unidentified_Bacteria	0	0	0	0	0	0	0	0	0	0	0	0	0	0	0	0	0	0	0	0	0	0	0	0	0	0	0	0	0	0	0	0	0	0	0	0	0	0	0	0	0	0	0	0	0	0	0	0	0
Pontibacter	0	0	0	0	0	0	0	0	0	0	0	0	0	0	0	0	0	0	0	0	0	0	0	0	0	0	0	0	0	0	0	0	0	0	0	0	0	0	0	0	0	0	0	0	0	0	0	0	0
Roseimicrobium	0	0	0	0	0	0	0	0	0	0	0	0	0	0	0	0	0	0	0	0	0	0	0	0	0	0	0	0	0	0	0	0	0	0	0	0	0	0	0	0	0	0	0	0	0	0	0	0	0
Brumimicrobium	0	0	0	0	0	0	0	0	0	0	0	0	0	0	0	0	0	0	0	0	0	0	0	0	0	0	0	0	0	0	0	0	0	0	0	0	0	0	0	0	0	0	0	0	0	0	0	0	0
Others	0.421017	0.381295	0.207968	0.211608	0.234609	0.402576	0.440858	0.50138	0.537502	0.515461	0.393096	0.48846	0.533501	0.581703	0.648266	0.574303	0.604584	0.584503	0.532141	0.274651	0.315733	0.279411	0.287011	0.265651	0.445858	0.466619	0.568183	0.591224	0.537822	0.481139	0.537181	0.5053	0.49266	0.481579	0.329893	0.369295	0.434777	0.49014	0.448538	0.4919	0.563223	0.519461	0.478619	0.590744	0.50298	0.532621	0.518781	0.650826	0.471739
[truncated: 1 more columns]

## Sheet: SD9_16S-species
Taxonomy	D4M31	D4M32	D4M33	D4M34	D4M35	D4M36	D4M37	D4M38	D4M39	D4M40	D5M31	D5M32	D5M33	D5M34	D5M35	D5M37	D5M38	D5M39	D5M40	D6M31	D6M32	D6M33	D6M34	D6M35	D6M36	D6M37	D6M38	D6M39	D6M40	D9M31	D9M32	D9M33	D9M34	D9M35	D9M36	D9M37	D9M38	D9M39	D9M40	D12M31	D12M32	D12M33	D12M34	D12M35	D12M36	D12M37	D12M38	D12M39	D12M40
Bacteroides_caecimuris	0.182127	0.162046	0.203368	0.0419217	0.345574	0.136605	0.113045	0.0805232	0.0540422	0.187367	0.0104004	0.00392016	0.0146806	0.00380015	0.0050002	0.0136405	0.0192008	0.0220809	0.0201208	0.172607	0.112525	0.0945638	0.0554022	0.273371	0.0602824	0.0572823	0.0876435	0.0382815	0.0681627	0.0620825	0.0408416	0.050922	0.0710028	0.120645	0.0727229	0.0837233	0.119445	0.0977239	0.0848434	0.0815633	0.0390016	0.0534021	0.0828833	0.0401616	0.0483619	0.0378815	0.0324813	0.0355214	0.139166
Akkermansia_muciniphila	0.0143606	0.0111204	0.000160006	0.00616025	0.000960038	0.000480019	0.000320013	0.000280011	4.00016e-05	0	0.137085	0.0778031	0.0784031	0.0546422	0.0327613	0.0582023	0.0198808	0.0316413	0.0321213	0.000480019	0.000360014	0.000400016	0.000520021	0.00232009	0.000640026	0.00176007	0.00108004	0.000640026	0.000800032	0.00144006	0.0264811	0.000640026	0.00524021	0.0137606	0.000160006	0.000280011	0.000840034	0.00264011	0.00288012	0.0361214	0.0400816	0.0647626	0.0226409	0.0181207	0.000400016	0.000480019	0.000520021	0.000440018	0.000680027
Lactobacillus_reuteri	0.0111204	0.050242	0.0024801	0.0155206	0.0221209	0.0518421	0.0126005	0.00204008	0.00180007	0.0156806	0.00116005	0.00224009	0.00192008	0.000920037	0.00232009	0.00412016	0.00584023	0.0075203	0.00728029	0.0431217	0.0861234	0.0600024	0.0391216	0.0116405	0.0827633	0.0736029	0.0050002	0.0484019	0.0617225	0.0179607	0.0176407	0.00216009	0.00892036	0.0181607	0.0140406	0.0024401	0.00272011	0.00772031	0.0654826	0.0393616	0.0174007	0.0074403	0.0852034	0.0198808	0.141206	0.163407	0.00428017	0.0389616	0.024561
Mucispirillum_schaedleri	0.0297212	0.00912036	0.00404016	0.0136805	0.0442018	0.0138406	0.00728029	0.0138806	0.0192008	0.00192008	0.0126005	0.0343614	0.0766031	0.00184007	0.0159606	0.0222809	0.025441	0.025241	0.150726	0.00216009	0.00612024	0.00224009	0.00640026	0.00444018	0.0189208	0.00628025	0.00552022	0.0049602	0.00452018	0.00768031	0.0348814	0.0362815	0.00468019	0.0136805	0.0526821	0.00644026	0.00420017	0.00852034	0.00396016	0.00732029	0.0099204	0.0214409	0.00624025	0.00892036	0.00948038	0.00284011	0.00112004	0.00232009	0.00552022
Lachnospiraceae_bacterium_28-4	0.00208008	0.00528021	8.00032e-05	0.000560022	0.00024001	8.00032e-05	0.000120005	0.000360014	8.00032e-05	0	0.000440018	0	4.00016e-05	0	0	0.074323	0.0192008	0.0202408	0.00356014	0.00076003	0.000880035	0.000640026	8.00032e-05	0.00076003	0	0	0	0	4.00016e-05	0.000200008	0.000520021	0.000840034	0.000520021	0.000520021	0.000600024	0.000360014	0.000320013	0.000800032	0.000560022	0.00024001	0.00300012	0.000320013	0.000960038	0.0124805	0.000440018	0.00104004	0.00400016	8.00032e-05	0.000160006
Lachnospiraceae_bacterium_615	0	0	0.0444818	0.00108004	0.000320013	8.00032e-05	0.000120005	0.000400016	0.000120005	0.000120005	0.000520021	0	0	0	8.00032e-05	0.000160006	0.00076003	0.000480019	0	0.00156006	0.00208008	0.0267211	0.00688028	0.0148006	0.000280011	0.000920037	0.000400016	0.00124005	0.00156006	0.0025601	0.0157206	0.0105204	0.0314813	0.0175207	0.000520021	0.00140006	0.00116005	0.000480019	0.00104004	0.0138806	0.023841	0.00964039	0.0129605	0.026201	0.000200008	0.000200008	0.000200008	8.00032e-05	0.000480019
Escherichia_coli	0.0113605	0.023921	0.00792032	0.0160806	0.0304412	0.0146406	0.0100804	0.0176407	0.0178407	0.00300012	0.0191608	0.0212008	0.0101604	0.0214809	0.0151206	0.0357614	0.025961	0.024161	0.00984039	0.00408016	0.0074003	0.0149206	0.00480019	0.00644026	0.0234409	0.0299212	0.0124005	0.0121605	0.0110404	0.00180007	0.00704028	0.00176007	0.00176007	0.00280011	0.00416017	0.00196008	0.00400016	0.00280011	0.00212008	0.00264011	0.00936037	0.00296012	0.00272011	0.000680027	0.000960038	0.00156006	0.00964039	0.00144006	0.00100004
Vibrio_gigantis	0	0	0	0.0322813	4.00016e-05	0	4.00016e-05	0.000160006	0	0	0	0	0.000160006	0	0	0	0	0	0	0	0	0	0	0	0	0	0	0	0	0	0	0	0	0	0	0	0	0	0	0	0	0	0	0	0	0	0	0	0
cyanobacterium_enrichment_culture_clone_CAWBG81	0	0	0	0.0202808	0.00308012	0	0	0.000360014	0	0	0	0	0	0	0	0	0	0	0	0	0	0	0	0	0	0	0	0	0	0	0	0	0	0	0	0	0	0	0	0	0	0	0	0	0	0	0	0	0
Lactobacillus_amylovorus	0	0	0	0.0165607	0	4.00016e-05	0	4.00016e-05	0	0	0	0	0	0	0	0	0	0	0	0	0	0	0	0	0	0	0	0	0	0	0	0	0	0	0	0	0	0	0	0	0	0	0	0	0	0	0	0	0
Epipyxis_sp_PR26KG	0	0	0	0.00160006	0.000640026	0.00632025	0	4.00016e-05	0	0	0	0	0	0	0	0	0	0	0	0	0	0	0	0	0	0	0	0	0	0	0	0	0	0	0	0	0	0	0	0	0	0	0	0	0	0	0	0	0
Acutalibacter_muris	0.0024001	0.00148006	0.00412016	0.000680027	0.000480019	8.00032e-05	0.000360014	0.00352014	8.00032e-05	4.00016e-05	0.000320013	0.000200008	0.00024001	0.00220009	0.00324013	0.000440018	0.00268011	0.0024001	0.000640026	0.000520021	0.000200008	0.00136005	0.00112004	0.000440018	0.000160006	0.000360014	0.000680027	0.000480019	0.00024001	0.000400016	0.000400016	0.00024001	0.000480019	0.000280011	8.00032e-05	0.000360014	0.00112004	0.000680027	0.000720029	0.000400016	0.000160006	0.000120005	0.000880035	0.000440018	4.00016e-05	0.000200008	0.00024001	8.00032e-05	0.000160006
Faecalibacterium_prausnitzii	0	0	0	0.00136005	0.00100004	8.00032e-05	0	0	0	0	0	0	0	0	0	0	0	0	0	0	0	0	0	0	0	0	0	0	0	0	0	0	0	0	0	0	0	0	0	0	0	0	0	0	0	0	0	0	0
Pseudoalteromonas_donghaensis	0	0	4.00016e-05	0.00780031	0	0	0	8.00032e-05	0	0	0	0	0	0	0	0	0	0	0	0	0	0	0	0	0	0	0	0	0	0	0	0	0	0	0	0	0	0	0	0	0	0	0	0	0	0	0	0	0
Trichinella_pseudospiralis	0.000320013	4.00016e-05	0	0	0	0.000160006	0	4.00016e-05	0	0	0	0	0	4.00016e-05	0.000320013	8.00032e-05	4.00016e-05	0.000120005	4.00016e-05	0.00100004	8.00032e-05	0.000160006	0.000160006	0	0.000120005	0.000120005	8.00032e-05	0.00076003	4.00016e-05	0.00672027	0.000320013	0.00120005	0.000360014	8.00032e-05	8.00032e-05	0.000160006	0.00024001	0.000160006	0	0.00276011	0.000120005	0.00024001	0.00024001	0.00024001	0.000160006	4.00016e-05	0	0	0.000160006
Bacteroides_plebeius	0	0	0	0	0.000360014	0	0	0	0	0	0	0	0	0	0	0	0	0	0	0	0	0	0	0	0	0	0	0	0	0	0	0	0	0	0	0	0	0	0	0	0	0	0	0	0	0	0	0	0
Lactobacillus_sp_Mbhoto3	0	0	0	0.00556022	0	0	0	0	0	0	0	0	0	0	0	0	0	0	0	0	0	0	0	0	0	0	0	0	0	0	0	0	0	0	0	0	0	0	0	0	0	0	0	0	0	0	0	0	0
Romboutsia_ilealis	0	0	0	0.00408016	0.000280011	0	0	0	0	0	0	0	0	0	0	0	0	0	0	0	0	0	0	0	0	0	0	0	0	0	0	0	0	0	0	0	0	0	0	0	0	0	0	0	0	0	0	0	0
Bifidobacterium_commune	0	0	0	0.00364015	0	0	0	0.000120005	0	0	0	0	0	0	0	0	0	0	0	0	0	0	0	0	0	0	0	0	0	0	0	0	0	0	0	0	0	0	0	0	0	0	0	0	0	0	0	0	0
Clostridium_sp_Culture-54	0	0	0	0	0	0	0	0	0	0	0	0	0	0	0	0.00120005	0.00308012	0.00320013	0.000160006	0.000160006	0	0	0	0	0	0	0	0	4.00016e-05	0	0	8.00032e-05	0.000200008	8.00032e-05	0	0	0.000120005	0	0	0	0	0	0	4.00016e-05	0	0	0.00148006	8.00032e-05	0
Turicibacter_sp_H121	0	0	0	0.00296012	0	0	0	0	0	0	0	0	0	0	0	0	0	0	0	0	0	0	0	0	0	0	0	0	0	0	0	0	0	0	0	0	0	0	0	0	0	0	0	0	0	0	0	0	0
Klebsiella_pneumoniae	0	0	0	0	0	0	0	0	0	0	0	0	0	0	0	0	0	0	0	0	0	0	0	0	0	0	0	0	0	0	0	0	0	0	0	0	0	0	0	0	0	0	0	0	0	0	0	0	0
Floricoccus_penangensis	0	0	0	0.00292012	0	0	0	0	0	0	0	0	0	0	0	0	0	0	0	0	0	0	0	0	0	0	0	0	0	0	0	0	0	0	0	0	0	0	0	0	0	0	0	0	0	0	0	0	0
Bacillus_thermoamylovorans	0	0	0	0	0	0	0	0.00112004	0	0	0	0	0	0	0	0	0	0	0	0	0	0	0	0	0	0	0	0	0	0	0	0	0	0	0	0	0	0.000280011	0.000120005	0	0	0	0	0	0	0	0.000400016	0	0
Lactobacillus_murinus	0.00024001	0.000120005	0	0.00284011	8.00032e-05	0	0.000120005	0.000120005	8.00032e-05	0	0.000600024	0.000800032	0.00164007	0.000200008	0.000840034	0.000160006	0.000160006	0.000200008	4.00016e-05	0	8.00032e-05	0	4.00016e-05	4.00016e-05	0.000200008	8.00032e-05	0.000120005	4.00016e-05	0	8.00032e-05	8.00032e-05	8.00032e-05	4.00016e-05	0.000120005	0.000280011	0	8.00032e-05	4.00016e-05	0	8.00032e-05	0	8.00032e-05	0.000120005	0	0	0.000120005	0	0	0
Clostridium_estertheticum	0	0	0	0.00232009	8.00032e-05	8.00032e-05	0	0.000320013	0	0	0	0	0	0	0	0	0	0	0	0	0	0	0	0	0	0	0	0	0	0	0	0	0	0	0	0	0	0	0	0	0	0	0	0	0	0	0	0	0
Bacteroides_thetaiotaomicron	0.000320013	0.000800032	0.00216009	4.00016e-05	0.00132005	0.000320013	0.00024001	0.000400016	0.000120005	0.000280011	4.00016e-05	0.000120005	4.00016e-05	4.00016e-05	4.00016e-05	0.000120005	0	4.00016e-05	4.00016e-05	0.00100004	0.000520021	0.000640026	0.000440018	0.00076003	0.000200008	0.000160006	0.000360014	0.000200008	0.000360014	0.000480019	0.000200008	0.000280011	0.000440018	0.000520021	0.000320013	0.000280011	0.000600024	0.000400016	0.000160006	0.000320013	4.00016e-05	0.000200008	8.00032e-05	0.000400016	0.000440018	0.000720029	0.000680027	0.00024001	0.00160006
Moraxella_osloensis	0	0	0	0.00212008	0	0	4.00016e-05	4.00016e-05	0	0	0	0	0	0	0	0	0	0	4.00016e-05	0	0	0	0	0	0	0	0	0	0	0	0	0	0	0	0	0	0	0	0	0	0	0	0	0	0	0	8.00032e-05	0	0
Clostridium_butyricum	0	0	0	0.00192008	4.00016e-05	8.00032e-05	0	4.00016e-05	0	0	0	0	0	0	0	0	0	0	0	0	0	0	0	0	0	0	0	0	0	0	0	0	0	0	0	0	0	0	0	0	0	0	0	0	0	0	0	0	0
Lactobacillus_salivarius	0	0	0	0.00184007	0	0	0	0	0	0	0	0	0	0	0	0	0	0	0	0	0	0	0	0	0	0	0	0	0	0	0	0	0	0	0	0	0	0	0	0	0	0	0	0	0	0	0	0	0
Lachnoclostridium_phocaeense	0	0	0	0.00172007	0	0	0	4.00016e-05	0	0	0	0	0	0	0	0	0	0	0	0	0	0	0	0	0	0	0	0	0	0	0	0	0	0	0	0	0	0	0	0	0	0	0	0	0	0	0	0	0
Herbaspirillum_huttiense	0	0	0	0.00168007	0	0	0	4.00016e-05	0	0	0	0	0	0	0	0	0	0	0	0	0	0	0	0	0	0	0	0	0	0	0	0	0	0	0	0	0	0	0	0	0	0	0	0	0	0	0	0	0
Actinomycetales_bacterium	0	0	0	0.00164007	0	8.00032e-05	0	0	0	0	0	0	0	0	0	0	0	0	0	0	0	0	0	0	0	0	0	0	0	0	0	0	0	0	0	0	0	0	0	0	0	0	0	0	0	0	0	0	0
Eubacterium_coprostanoligenes	0	0	0	0.00160006	8.00032e-05	0	0	0	0	0	0	0	0	0	0	0	0	0	0	0	0	0	0	0	0	0	0	0	0	0	0	0	0	0	0	0	0	0	0	0	0	0	0	0	0	0	0	0	0
Bacteroides_uniformis	0	0	0	0.000160006	8.00032e-05	0	0	0	0	0	0	0	0	0	0	0	0	0	0	0	0	0	0	0	0	0	0	0	0	0	0	0	0	0	0	0	0	0	0	0	0	0	0	0	0	0	0	0	0
Colwellia_rossensis	0	0	0	0	0	0	0.000160006	0.00100004	0	0	0	0	0	0	0	0	0	0	0	0	0	0	0	0	0	0	0	0	0	0	0	0	0	0	0	0	0	0	0	0	0	0	0	0	0	0	0	0	0
Capsosiphon_fulvescens	0	0	0	0	0	0	0	0.000880035	0	0	0	0	0	0	0	0	0	0	0	0	0	0	0	0	0	0	0	0	0	0	0	0	0	0	0	0	0	0	0	0	0	0	0	0	0	0	0	0	0
Chlorobium_limicola	0	0	0	0.000840034	0	0	0	0	0	0	0	0	0	0	0	0	0	0	0	0	0	0	0	0	0	0	0	0	0	0	0	0	0	0	0	0	0	0	0	0	0	0	0	0	0	0	0	0	0
Psychrobacter_sp_DAB_AL43B	0	0	0	0	0	4.00016e-05	0	8.00032e-05	0.000800032	0	0	0	0	0	0	0	0	0	0	0	0	0	0	0	0	0	0	0	0	0	0	0	0	0	0	0	0	0	0	0	0	0	0	0	0	0	0	0	0
Jeotgalibaca_sp_PTS2502	0	0	0	0.00076003	0	0	0	0	0	0	0	0	0	0	0	0	0	0	0	0	0	0	0	0	0	0	0	0	0	0	0	0	0	0	0	0	0	0	0	0	0	0	0	0	0	0	0	0	0
[Clostridium]_spiroforme	0	0	0	0.000720029	0	0	0	0	0	0	0	0	0	0	0	0	0	0	0	0	0	0	0	0	0	0	0	0	0	0	0	0	0	0	0	0	0	0	0	0	0	0	0	0	0	0	0	0	0
Spirosoma_sp_R-37560	0	0	0	0.000720029	0	0	0	8.00032e-05	0	0	0	0	0	0	0	0	0	0	0	0	0	0	0	0	0	0	0	0	0	0	0	0	0	0	0	0	0	0	0	0	0	0	0	0	0	0	0	0	0
Staphylococcus_caprae	0	0	0	0.000720029	0	0	0	4.00016e-05	0	0	0	0	0	0	0	0	0	0	0	0	0	0	0	0	0	0	0	0	0	0	0	0	0	0	0	0	0	0	0	0	0	0	0	0	0	0	0	0	0
Ralstonia_pickettii	0	0	0	0	0	0	0	0	0	0	0	0	0	0	0	0	0	0	4.00016e-05	0	4.00016e-05	0	0	0	0	0	0	0	0	0	0	0	0	0	0	0	0	4.00016e-05	0.000120005	0	0	0	0	0	0	0	0.000160006	0	0
Bacteroides_vulgatus	0	0	0	0.000120005	0.000600024	0	0	0	0	0	0	0	0	0	0	0	0	0	0	0	0	0	0	0	0	0	0	0	0	0	0	0	0	0	0	0	0	0	0	0	0	0	0	0	0	0	0	0	0
Arenimonas_subflava	0	0	0	0.000480019	0	0	0	0.000200008	0	0	0	0	0	0	0	0	0	0	0	0	0	0	0	0	0	0	0	0	0	0	0	0	0	0	0	0	0	0	0	0	0	0	0	0	0	0	0	0	0
Collinsella_aerofaciens	0	0	0	0	0.000440018	4.00016e-05	0	0	0	0	0	0	0	0	0	0	0	0	0	0	0	0	0	0	0	0	0	0	0	0	0	0	0	0	0	0	0	0	0	0	0	0	0	0	0	0	0	0	0
Zygnema_circumcarinatum	0	0	0	0.000440018	0	0	0	0	0	0	0	0	0	0	0	0	0	0	0	0	0	0	0	0	0	0	0	0	0	0	0	0	0	0	0	0	0	0	0	0	0	0	0	0	0	0	0	0	0
Melita_plumulosa	0	0	0	0	0	0	0	0.000400016	0	0	0	0	0	0	0	0	0	0	0	0	0	0	0	0	0	0	0	0	0	0	0	0	0	0	0	0	0	0	0	0	0	0	0	0	0	0	0	0	0
Phascolarctobacterium_faecium	0	0	0	0	0	0	0	0	0	0	0	0	0	0	0	0	0	0	0	0	0	0	0	0	0	0	0	0	0	0	0	0	0	0	0	0	0	0	0	0	0	0	0	0	0	0	0	0	0
Bifidobacterium_adolescentis	0	0	0	0	0.000400016	0	0	0	0	0	0	0	0	0	0	0	0	0	0	0	0	0	0	0	0	0	0	0	0	0	0	0	0	0	0	0	0	8.00032e-05	0	0	0	0	0	0	0	0	0	0	0
Pedobacter_rivuli	0	0	0	0.000400016	0	0	0	0.000120005	0	0	0	0	0	0	0	0	0	0	0	0	0	0	0	0	0	0	0	0	0	0	0	0	0	0	0	0	0	0	0	0	0	0	0	0	0	0	0	0	0
Anaerostipes_hadrus	0	0	0	0	0.000400016	0	0	0	0	0	0	0	0	0	0	0	0	0	0	0	0	0	0	0	0	0	0	0	0	0	0	0	0	0	0	0	0	0	0	0	0	0	0	0	0	0	0	0	0
Ruminococcus_sp_N15.MGS-57	0	0	0	0	0.000200008	0	0	0	0	0	0	0	0	0	0	0	0	0	0	0	0	0	0	0	0	0	0	0	0	0	0	0	0	0	0	0	0	0	0	0	0	0	0	0	0	0	0	0	0
Desmarestia_viridis	0	0	0	0	0	0	0	0.000360014	0	0	0	0	0	0	0	0	0	0	0	0	0	0	0	0	0	0	0	0	0	0	0	0	0	0	0	0	0	0	0	0	0	0	0	0	0	0	0	0	0
Neisseria_mucosa	0	0	0	0.000360014	0	0	0	4.00016e-05	0	0	0	0	0	0	0	0	0	0	0	0	0	0	0	0	0	0	0	0	0	0	0	0	0	0	0	0	0	0	0	0	0	0	0	0	0	0	0	0	0
Bacteroides_ovatus	0	0	8.00032e-05	0	0.000120005	0	0	0	4.00016e-05	0	0	0	0	0	0	0	0	0	0	0	0	0	0	0	0	0	0	4.00016e-05	0	0	0	0	0	0	0	0	0	0	0	0	0	0	0	0	0	0	0	0	0
Diaphorobacter_polyhydroxybutyrativorans	0	0	0	0	0	0	0	0.000320013	0	0	0	0	0	0	0	0	0	0	0	0	0	0	0	0	0	0	0	0	0	0	0	0	0	0	0	0	0	8.00032e-05	0	0	0	0	0	0	0	0	4.00016e-05	0	0
Candidatus_Kapabacteria_sp_59-99	0	0	0	0	0	0	0	0	0	0	0	0	0	0	0	0	0	0	0	0	0	0	0	0	0	0	0	0	0	0	0	0	0	0	0	0	0	0	0	0	0	0	0	0	0	0	0	0	0
Bryobacter_aggregatus	0	0	0	0.000120005	0	0	0	0.000160006	0	0	0	0	0	0	0	0	0	0	0	0	0	0	0	0	0	0	0	0	0	0	0	0	0	0	0	0	0	0	0	0	0	0	0	0	0	0	0	0	0
Bacteroides_stercoris	0	0	0	0	0.000160006	0	0	0	0	0	0	0	0	0	0	0	0	0	0	0	0	0	0	0	0	0	0	0	0	0	0	0	0	0	0	0	0	0	0	0	0	0	0	0	0	0	0	0	0
Bacillus_anthracis	0	0	0	0	0	0	0	0	0	0	0	0	0	0	0	0	0	0	0	0	0	0	0	0	0	0	0	0	0	0	0	0	0	0	0	0	0	0	0	0	0	0	0	0	0	0	4.00016e-05	0	0
Verrucomicrobia_bacterium_IMCC26134	0	0	0	0	0	0.000120005	0	0.00024001	0	0	0	0	0	0	0	0	0	0	0	0	0	0	0	0	0	0	0	0	0	0	0	0	0	0	0	0	0	0	0	0	0	0	0	0	0	0	0	0	0
Flavobacterium_phocarum	0	0	0	0	0	0	0	0	0.00024001	0	0	0	0	0	0	0	0	0	0	0	0	0	0	0	0	0	0	0	0	0	0	0	0	0	0	0	0	0	0	0	0	0	0	0	0	0	0	0	0
Coprococcus_eutactus	0	0	0	0	0.00024001	0	0	0	0	0	0	0	0	0	0	0	0	0	0	0	0	0	0	0	0	0	0	0	0	0	0	0	0	0	0	0	0	0	0	0	0	0	0	0	0	0	0	0	0
Algoriphagus_boseongensis	0	0	0	0.00024001	0	0	0	0	0	0	0	0	0	0	0	0	0	0	0	0	0	0	0	0	0	0	0	0	0	0	0	0	0	0	0	0	0	0	0	0	0	0	0	0	0	0	0	0	0
Methylobacterium_brachiatum	0	0	0	4.00016e-05	0.000200008	0	0	0	0	0	0	0	0	0	0	0	0	0	0	0	0	0	0	0	0	0	0	0	0	0	0	0	0	0	0	0	0	0	0	0	0	0	0	0	0	0	0	0	0
Bacteroides_massiliensis	0	0	0	0	0.000120005	0	0	0	0	0	0	0	0	0	0	0	0	0	0	0	0	0	0	0	0	0	0	0	0	0	0	0	0	0	0	0	0	0	0	0	0	0	0	0	0	0	0	0	0
Bacteroides_coprocola	0	0	0	0	0.000200008	0	0	0	0	0	0	0	0	0	0	0	0	0	0	0	0	0	0	0	0	0	0	0	0	0	0	0	0	0	0	0	0	0	0	0	0	0	0	0	0	0	0	0	0
Roseovarius_sp_SS16.20	0	0	0	0	0	0	0	0	0.000200008	0	0	0	0	0	0	0	0	0	0	0	0	0	0	0	0	0	0	0	0	0	0	0	0	0	0	0	0	0	0	0	0	0	0	0	0	0	0	0	0
Tenacibaculum_dicentrarchi	0	0	0	0	0	0	0	0.000200008	0	0	0	0	0	0	0	0	0	0	0	0	0	0	0	0	0	0	0	0	0	0	0	0	0	0	0	0	0	0	0	0	0	0	0	0	0	0	0	0	0
Verrucomicrobia_bacterium_SCGC_AAA027-I19	0	0	0	0	8.00032e-05	0	0	0	0	0	0	0	0	0	0	0	0	0	0	0	0	0	0	0	0	0	0	0	0	0	0	0	0	0	0	0	0	0	0	0	0	0	0	0	0	0	0	0	0
Colwellia_beringensis	0	0	0	0	0	0	4.00016e-05	0.000160006	0	0	0	0	0	0	0	0	0	0	0	0	0	0	0	0	0	0	0	0	0	0	0	0	0	0	0	0	0	0	0	0	0	0	0	0	0	0	0	0	0
Stenotrophomonas_chelatiphaga	0	0	0	0	0	0	0	0.000160006	0	0	0	0	0	0	0	0	0	0	0	0	0	0	0	0	0	0	0	0	0	0	0	0	0	0	0	0	0	0	0	0	0	0	0	0	0	0	0	0	0
Parabacteroides_merdae	0	0	0	0	8.00032e-05	0	0	0	0	0	0	0	0	0	0	0	0	0	0	0	0	0	0	0	0	0	0	0	0	0	0	0	0	0	0	0	0	0	0	0	0	0	0	0	0	0	0	0	0
Dialister_sp_Marseille-P5638	0	0	0	0	8.00032e-05	0	0	0	0	0	0	0	0	0	0	0	0	0	0	0	0	0	0	0	0	0	0	0	0	0	0	0	0	0	0	0	0	0	0	0	0	0	0	0	0	0	0	0	0
Weissella_cibaria	0	0	0	0	0	0	0	0	0	0	0	0	0	0	0	0	0	0	0	0	0	0	0	0	0	0	0	0	0	0	0	0	0	0	0	0	0	0	0	0	0	0	0	0	0	0	0	0	0
Caulobacter_sp	0	0	0	4.00016e-05	0	4.00016e-05	0	0.000120005	0	0	0	0	0	0	0	0	0	0	0	0	0	0	0	0	0	0	0	0	0	0	0	0	0	0	0	0	0	0	0	0	0	0	0	0	0	0	0	0	0
Arthrobacter_alpinus	0	0	0	0	0	0	0	4.00016e-05	0	0	0	0	0	0	0	0	0	0	0	0	0	0	0	0	0	0	0	0	0	0	0	0	0	0	0	0	0	0	0	0	0	0	0	0	0	0	0	0	0
Roseburia_inulinivorans	0	0	0	0	0.000120005	0	0	0	0	0	0	0	0	0	0	0	0	0	0	0	0	0	0	0	0	0	0	0	0	0	0	0	0	0	0	0	0	0	0	0	0	0	0	0	0	0	0	0	0
Clostridium_perfringens	0	0	0	0	0	0	0	0	0	0	0	0	0	0	0	0	0	0	0	0	0	0	0	0	0	0	0	0	0	0	0	0	0	0	0	0	0	0	0	0	0	0	0	0	0	0	0	0	0
Ruminococcus_bicirculans	0	0	0	0	0.000120005	0	0	0	0	0	0	0	0	0	0	0	0	0	0	0	0	0	0	0	0	0	0	0	0	0	0	0	0	0	0	0	0	0	0	0	0	0	0	0	0	0	0	0	0
Bacteroides_cellulosilyticus	0	0	0	0	0	0	0	0	0	0	0	0	0	0	0	0	0	0	0	0	0	0	0	0	0	0	0	0	0	0	0	0	0	0	0	0	0	0	0	0	0	0	0	0	0	0	0	0	0
Christensenella_sp_Marseille-P3954	0	0	0	0	0	0	0	0	0	0	0	0	0	0	0	0	0	0	0	0	0	0	0	0	0	0	0	0	0	0	0	0	0	0	0	0	0	0	0	0	0	0	0	0	0	0	0	0	0
Bacteroides_caccae	0	0	0	0	4.00016e-05	0	0	0	0	0	0	0	0	0	0	0	0	0	0	0	0	0	0	0	0	0	0	0	0	0	0	0	0	0	0	0	0	0	0	0	0	0	0	0	0	0	0	0	0
Ruminococcus_callidus	0	0	0	0	4.00016e-05	0	0	0	0	0	0	0	0	0	0	0	0	0	0	0	0	0	0	0	0	0	0	0	0	0	0	0	0	0	0	0	0	0	0	0	0	0	0	0	0	0	0	0	0
Arthrobacter_woluwensis	8.00032e-05	0	0	0.000120005	0	0	0	0.000120005	8.00032e-05	0	0	0	0	0	0	0	0	0	0	0	0	0	0	0	0	0	0	4.00016e-05	0	0	0	0	0	0	0	4.00016e-05	0	4.00016e-05	0	0	0	0	0	0	0	0	0	0	0
Spirosoma_sp_UYEF35	0	0	0	0	0	0	0	0	0	0	0	0	0	0	0	0	0	0	0	0	0	0	0	0	0	0	0	0	0	0	0	0	0	0	0	0	0	0	0	0	0	0	0	0	0	0	0	0	0
Oscillibacter_sp_PEA192	0	0	0	0	0	0	0	0	0	0	0	0	0	0	0	0	0	0	0	0	0	0	0	0	0	0	0	0	0	0	0	0	0	0	0	0	0	0	0	0	0	0	0	0	0	0	0	0	0
Sphingopyxis_chilensis	0	0	0	0	0	0	0	0.000120005	0	0	0	0	0	0	0	0	0	0	0	0	0	0	0	0	0	0	0	0	0	0	0	0	0	0	0	0	0	0	0	0	0	0	0	0	0	0	0	0	0
Prevotella_stercorea	0	0	0	0	0.000120005	0	0	0	0	0	0	0	8.00032e-05	0	0	0	0	0	0	0	0	0	0	0	0	0	0	0	0	0	0	0	0	0	0	0	0	0	0	0	0	0	0	0	0	0	0	0	0
Colwellia_sp_PAMC_20917	0	0	0	0	0	0	0	8.00032e-05	0	0	0	0	0	0	0	0	0	0	0	0	0	0	0	0	0	0	0	0	0	0	0	0	0	0	0	0	0	0	0	0	0	0	0	0	0	0	0	0	0
Lactobacillus_iners	0.000120005	0	0	0	0	0	0	0	0	0	0	0	0	0	8.00032e-05	0	0	0	0	0	0	0	0	0	0	0	0	0	4.00016e-05	8.00032e-05	0	0	0	0	0	0	0	0	0	0	0	0	0	0	0	0	0	0	0
Bacteroidetes_bacterium_UKL13-3	0	0	0	0.000120005	0	0	0	8.00032e-05	0	0	0	0	0	0	0	0	0	0	0	0	0	0	0	0	0	0	0	0	0	0	0	0	0	0	0	0	0	0	0	0	0	0	0	0	0	0	0	0	0
Hypsibius_dujardini	0	0	0	4.00016e-05	0	0	0	0	0	0	0	0	0	0	0	0	0	0	0	0	0	0	0	0	0	0	0	0	0	0	0	0	0	0	0	0	0	0	0	0	0	0	0	0	0	0	0	0	0
Enterococcus_faecalis	0	0	0	0	0	0	0	0	0	0	0	0	0	0	0	0	0	0	4.00016e-05	0	0	0	0	0	0	0	0	0	0	0	0	0	0	0	0	0	0	0	0	0	0	0	0	0	0	0	0	0	0
Carnobacterium_funditum	0	0	0	0	4.00016e-05	0	0	0	8.00032e-05	0	0	0	0	0	0	0	0	0	0	0	0	0	0	0	0	0	0	0	0	0	0	0	0	0	0	0	0	0	0	0	0	0	0	0	0	0	0	0	0
Pavlova_gyrans	0	0	0	0	0	8.00032e-05	0	0	0	0	0	0	0	0	0	0	0	0	0	0	0	0	0	0	0	0	0	0	0	0	0	0	0	0	0	0	0	0	0	0	0	0	0	0	0	0	0	0	0
Solirubrobacterales_bacterium_67-14	0	0	0	8.00032e-05	0	0	0	0	0	0	0	0	0	0	0	0	0	0	0	0	0	0	0	0	0	0	0	0	0	0	0	0	0	0	0	0	0	0	0	0	0	0	0	0	0	0	0	0	0
Roseomonas_arctica	0	0	0	4.00016e-05	0	0	0	0	0	0	0	0	0	0	0	0	0	0	0	0	0	0	0	0	0	0	0	0	0	0	0	0	0	0	0	0	0	0	0	0	0	0	0	0	0	0	0	0	0
Pararhizobium_giardinii	0	0	0	0	0	0	0	8.00032e-05	0	0	0	0	0	0	0	0	0	0	0	0	0	0	0	0	0	0	0	0	0	0	0	0	0	0	0	0	0	0	0	0	0	0	0	0	0	0	0	0	0
Panacibacter_ginsenosidivorans	0	0	0	0	0	0	0	4.00016e-05	0	0	0	0	0	0	0	0	0	0	0	0	0	0	0	0	0	0	0	0	0	0	0	0	0	0	0	0	0	0	0	0	0	0	0	0	0	0	0	0	0
Candidatus_Intestinusbacter_nucleariae	0	0	0	0	0	0	0	0	0	0	0	0	0	0	0	0	0	0	0	0	0	0	0	0	0	0	0	0	0	0	0	0	0	0	0	0	0	0	0	0	0	0	0	0	0	0	0	0	0
Bdellovibrio_sp_oral_clone_CA006	0	0	0	0	0	0	0	0	0	0	0	0	0	0	0	0	0	0	0	0	0	0	0	0	0	0	0	0	0	0	0	0	0	0	0	0	0	0	0	0	0	0	0	0	0	0	0	0	0
Ensifer_adhaerens	0	0	0	0	0	0	0	8.00032e-05	0	0	0	0	0	0	0	0	0	0	0	0	0	0	0	0	0	0	0	0	0	0	0	0	0	0	0	0	0	0	0	0	0	0	0	0	0	0	0	0	0
Archangium_gephyra	0	0	0	0	0	0	0	4.00016e-05	0	0	0	0	0	0	0	0	0	0	0	0	0	0	0	0	0	0	0	0	0	0	0	0	0	0	0	0	0	0	0	0	0	0	0	0	0	0	0	0	0
Sutterella_wadsworthensis	0	0	0	0	8.00032e-05	0	0	0	0	0	0	0	0	0	0	0	0	0	0	0	0	0	0	0	0	0	0	0	0	0	0	0	0	0	0	0	0	0	0	0	0	0	0	0	0	0	0	0	0
Bacteroides_acidifaciens	0	0	4.00016e-05	0	0	0	0	0	0	0	4.00016e-05	0	4.00016e-05	0	0	0	0	0	0	0	0	0	0	0	4.00016e-05	0	0	4.00016e-05	0	0	0	8.00032e-05	0	0	0	0	0	0	0	0	0	0	0	0	0	0	0	0	0
Nannochloropsis_gaditana	0	0	0	0	8.00032e-05	4.00016e-05	0	0	0	0	0	0	0	0	0	0	0	0	0	0	0	0	0	0	0	0	0	0	0	0	0	0	0	0	0	0	0	0	0	0	0	0	0	0	0	0	0	0	0
Vibrio_campbellii	0	0	0	0	0	0	0	0	0	0	0	0	0	0	0	0	0	0	0	0	0	0	0	0	0	0	0	0	0	0	0	0	0	0	0	0	0	0	0	0	0	0	0	0	0	0	0	0	0
Parasegetibacter_luojiensis	0	0	0	0	0	0	0	8.00032e-05	0	0	0	0	0	0	0	0	0	0	0	0	0	0	0	0	0	0	0	0	0	0	0	0	0	0	0	0	0	0	0	0	0	0	0	0	0	0	0	0	0
Pseudomonas_stutzeri	0	0	0	0	0	0	0	4.00016e-05	4.00016e-05	0	0	0	0	0	0	0	0	0	0	0	0	0	0	0	0	0	0	0	0	0	0	0	0	0	0	0	0	4.00016e-05	0	0	0	0	0	0	0	0	0	0	0
Haemophilus_parainfluenzae	0	0	0	0	0	0	0	0	0	0	0	0	0	0	0	0	0	0	0	0	0	0	0	0	0	0	0	0	0	0	0	0	0	0	0	0	0	0	0	0	0	0	0	0	0	0	0	0	0
Flavobacterium_sp_R-38359	0	0	0	0	0	0	0	0	0	0	0	0	0	0	0	0	0	0	0	0	0	0	0	0	0	0	0	0	0	0	0	0	0	0	0	0	0	0	0	0	0	0	0	0	0	0	0	0	0
Sutterellaceae_bacterium_Marseille-P2968	0	0	0	0	0	0	0	0	0	0	0	0	0	0	0	0	0	0	0	0	0	0	0	0	0	0	0	0	0	0	0	0	0	0	0	0	0	0	0	0	0	0	0	0	0	0	0	0	0
Tenacibaculum_litopenaei	0	0	0	0	0	0	0	0	0	0	0	0	0	0	0	0	0	0	0	0	0	0	0	0	0	0	0	0	0	0	0	0	0	0	0	0	0	0	0	0	0	0	0	0	0	0	0	0	0
Staphylococcus_sciuri	0	0	0	0	0	0	0	0	0	0	0	0	0	0	0	0	0	0	0	0	0	0	0	0	0	0	0	0	0	0	0	0	0	0	0	0	4.00016e-05	0	0	0	0	0	0	0	0	0	0	0	0
Streptococcus_anginosus	0	0	0	0	0	0	0	0	0	0	0	0	0	0	0	0	0	0	0	0	0	0	0	0	0	0	0	0	0	0	0	0	0	0	0	0	0	0	0	0	0	0	0	0	0	0	0	0	0
Corynebacterium_accolens	0	0	0	0	0	0	0	4.00016e-05	0	0	0	0	0	0	0	0	0	0	0	0	0	0	0	0	0	0	0	0	0	0	0	0	0	0	0	0	0	0	0	0	0	0	0	0	0	0	0	0	0
Moritella_viscosa	0	0	0	0	0	0	0	0	0	0	0	0	0	0	0	0	0	0	0	0	0	0	0	0	0	0	0	0	0	0	0	0	0	0	0	0	0	0	0	0	0	0	0	0	0	0	0	0	0
Flavobacterium_sp_R-38284	0	0	0	4.00016e-05	4.00016e-05	0	0	0	0	0	0	0	0	0	0	0	0	0	0	0	0	0	0	0	0	0	0	0	0	0	0	0	0	0	0	0	0	0	0	0	0	0	0	0	0	0	0	0	0
Alistipes_sp_N15.MGS-157	0	0	0	0	0	0	0	0	0	0	0	0	0	0	0	0	0	0	0	0	0	0	0	0	0	0	0	0	0	0	0	0	0	0	0	0	0	0	0	0	0	0	0	0	0	0	0	0	0
filamentous_bacterium_Plant1_Iso8	0	0	0	0	0	0	0	0	0	0	0	0	0	0	0	0	0	0	0	0	0	0	0	0	0	0	0	0	0	0	0	0	0	0	0	0	0	0	0	0	0	0	0	0	0	0	0	0	0
Cutibacterium_acnes	0	0	0	0	0	0	0	4.00016e-05	0	0	0	0	0	0	0	0	0	0	0	0	0	0	0	0	0	0	0	0	0	0	0	0	0	0	0	0	0	0	0	0	0	0	0	0	0	0	0	0	0
Odoribacter_splanchnicus	0	0	0	0	0	0	0	0	0	0	0	0	0	0	0	0	0	0	0	0	0	0	0	0	0	0	0	0	0	0	0	0	0	0	0	0	0	0	0	0	0	0	0	0	0	0	0	0	0
Shewanella_frigidimarina	0	0	0	0	0	0	0	0	0	0	0	0	0	0	0	0	0	0	0	0	0	0	0	0	0	0	0	0	0	0	0	0	0	0	0	0	0	0	0	0	0	0	0	0	0	0	0	0	0
Cytophaga_hutchinsonii	0	0	0	4.00016e-05	0	0	0	0	0	0	0	0	0	0	0	0	0	0	0	0	0	0	0	0	0	0	0	0	0	0	0	0	0	0	0	0	0	0	0	0	0	0	0	0	0	0	0	0	0
Shewanella_livingstonensis	0	0	0	0	0	0	0	0	0	0	0	0	0	0	0	0	0	0	0	0	0	0	0	0	0	0	0	0	0	0	0	0	0	0	0	0	0	0	0	0	0	0	0	0	0	0	0	0	0
Prevotella_sp_AG:487_50_53	0	0	0	0	4.00016e-05	0	0	0	0	0	0	0	0	0	0	0	0	0	0	0	0	0	0	0	0	0	0	0	0	0	0	0	0	0	0	0	0	0	0	0	0	0	0	0	0	0	0	0	0
Bdellovibrio_sp_HEA	0	0	0	4.00016e-05	0	0	0	0	0	0	0	0	0	0	0	0	0	0	0	0	0	0	0	0	0	0	0	0	0	0	0	0	0	0	0	0	0	0	0	0	0	0	0	0	0	0	0	0	0
Nicotiana_attenuata	0	0	0	0	0	0	0	0	0	0	0	0	0	0	0	0	0	0	0	0	0	0	0	0	0	0	0	0	0	0	0	0	0	0	0	0	0	0	0	0	0	0	0	0	0	0	0	0	0
Helicobacter_typhlonius	0	0	0	0	4.00016e-05	0	0	0	0	0	0	0	0	0	0	0	0	0	0	0	0	0	0	0	0	0	0	0	0	0	0	0	0	0	0	0	0	0	0	0	0	0	0	0	0	0	0	0	0
Lactococcus_garvieae	0	0	0	0	0	0	0	0	0	0	0	0	0	0	0	0	0	0	0	0	0	0	0	0	0	0	0	0	0	0	0	0	0	0	0	0	0	0	0	0	0	0	0	0	0	0	0	0	0
Lysobacter_soli	0	0	0	0	0	0	0	4.00016e-05	0	0	0	0	0	0	0	0	0	0	0	0	0	0	0	0	0	0	0	0	0	0	0	0	0	0	0	0	0	0	0	0	0	0	0	0	0	0	0	0	0
Klebsormidium_nitens	0	0	0	0	0	0	0	0	0	0	0	0	0	0	0	0	0	0	0	0	0	0	0	0	0	0	0	0	0	0	0	0	0	0	0	0	0	0	0	0	0	0	0	0	0	0	0	0	0
Candidatus_Fluviicola_riflensis	0	0	0	0	0	0	0	4.00016e-05	0	0	0	0	0	0	0	0	0	0	0	0	0	0	0	0	0	0	0	0	0	0	0	0	0	0	0	0	0	0	0	0	0	0	0	0	0	0	0	0	0
Roseomonas_gilardii	0	0	0	0	0	0	0	0	0	0	0	0	0	0	0	0	0	0	4.00016e-05	0	0	0	0	0	0	0	0	0	0	0	0	0	0	0	0	0	0	0	0	0	0	0	0	0	0	0	0	0	0
Solitalea_canadensis	0	0	0	0	0	0	0	4.00016e-05	0	0	0	0	0	0	0	0	0	0	0	0	0	0	0	0	0	0	0	0	0	0	0	0	0	0	0	0	0	0	0	0	0	0	0	0	0	0	0	0	0
Nitrospira_sp_Ecomares_2.1	0	0	0	0	0	0	0	4.00016e-05	0	0	0	0	0	0	0	0	0	0	0	0	0	0	0	0	0	0	0	0	0	0	0	0	0	0	0	0	0	0	0	0	0	0	0	0	0	0	0	0	0
Lysobacter_dokdonensis	0	0	0	0	0	0	0	4.00016e-05	0	0	0	0	0	0	0	0	0	0	0	0	0	0	0	0	0	0	0	0	0	0	0	0	0	0	0	0	0	0	0	0	0	0	0	0	0	0	0	0	0
SAR324_cluster_bacterium_SCGC_AB-629-O05	0	0	0	0	0	0	0	0	0	0	0	0	0	0	0	0	0	0	0	0	0	0	0	0	0	0	0	0	0	0	0	0	0	0	0	0	0	0	0	0	0	0	0	0	0	0	0	0	0
Hymenobacter_sp_NMC05	0	0	0	0	0	0	0	0	0	0	0	0	0	0	0	0	0	0	0	0	0	0	0	0	0	0	0	0	0	0	0	0	0	0	0	0	0	0	0	0	0	0	0	0	0	0	0	0	0
Algitalea_ulvae	0	0	0	0	0	0	0	0	0	0	0	0	0	0	0	0	0	0	0	0	0	0	0	0	0	0	0	0	0	0	0	0	0	0	0	0	0	0	0	0	0	0	0	0	0	0	0	0	0
Shewanella_denitrificans	0	0	0	0	0	0	0	0	0	0	0	0	0	0	0	0	0	0	0	0	0	0	0	0	0	0	0	0	0	0	0	0	0	0	0	0	0	0	0	0	0	0	0	0	0	0	0	0	0
Mycoplasma_sp_PE	0	0	0	0	0	0	0	0	0	0	0	0	0	0	0	0	0	0	0	0	0	0	0	0	0	0	0	0	0	0	0	0	0	0	0	0	0	0	0	0	0	0	0	0	0	0	0	0	0
Acidobacteria_bacterium_IGE-015	0	0	0	0	0	0	0	0	0	0	0	0	0	0	0	0	0	0	0	0	0	0	0	0	0	0	0	0	0	0	0	0	0	0	0	0	0	0	0	0	0	0	0	0	0	0	0	0	0
Bacteroides_sp_Marseille-P3166	0	0	0	0	0	0	0	0	0	0	0	0	0	0	0	0	0	0	0	0	0	0	0	0	0	0	0	0	0	0	0	0	0	0	0	0	0	0	0	0	0	0	0	0	0	0	0	0	0
delta_proteobacterium_WX81	0	0	0	0	0	0	0	0	0	0	0	0	0	0	0	0	0	0	0	0	0	0	0	0	0	0	0	0	0	0	0	0	0	0	0	0	0	0	0	0	0	0	0	0	0	0	0	0	0
[Pseudomonas]_geniculata	0	0	0	0	0	0	0	0	0	0	0	0	0	0	0	0	0	0	0	0	0	0	0	0	0	0	0	0	0	0	0	0	0	0	0	0	0	0	0	0	0	0	0	0	0	0	0	0	0
Clostridium_gasigenes	0	0	0	0	0	0	0	0	0	0	0	0	0	0	0	0	0	0	0	0	0	0	0	0	0	0	0	0	0	0	0	0	0	0	0	0	0	0	0	0	0	0	0	0	0	0	0	0	0
Algoriphagus_sp_JJ018	0	0	0	0	0	0	0	0	0	0	0	0	0	0	0	0	0	0	0	0	0	0	0	0	0	0	0	0	0	0	0	0	0	0	0	0	0	0	0	0	0	0	0	0	0	0	0	0	0
Bdellovibrionales_bacterium_RIFCSPHIGHO2_01_FULL_40_29	0	0	0	0	0	0	0	0	0	0	0	0	0	0	0	0	0	0	0	0	0	0	0	0	0	0	0	0	0	0	0	0	0	0	0	0	0	0	0	0	0	0	0	0	0	0	0	0	0
Others	0.74575	0.735829	0.731029	0.780871	0.544502	0.774831	0.855434	0.872755	0.905116	0.791592	0.817633	0.859354	0.815993	0.914837	0.924237	0.789512	0.877755	0.862675	0.775271	0.772551	0.783591	0.798352	0.885035	0.684987	0.812953	0.829513	0.886715	0.892716	0.851434	0.898516	0.855874	0.894916	0.874875	0.811832	0.854354	0.902556	0.865115	0.877475	0.837994	0.815313	0.857074	0.839394	0.785071	0.872435	0.798312	0.791512	0.944638	0.920757	0.826513
[truncated: 1 more columns]

[truncated: 1 more sheets: SD10_ompC-MSA]
