# Supplementary material for: In situ targeted base editing of bacteria in the mouse gut
Source: Nature. 2024 Jul 10;632(8026):877–84. doi: 10.1038/s41586-024-07681-w (PMC11338833; doi:10.1038/s41586-024-07681-w)
Supplement: Supplementary file 4 — Source Data Fig. 1 [file 41586_2024_7681_MOESM4_ESM.xlsx]

## Sheet: Panel B
1A2						A8
MOI	SD MOI	AVERAGE DELIVERY % GFP+ (n = 3)	SD delivery			MOI	SD MOI	AVERAGE DELIVERY % GFP+ (n = 3)	SD delivery
232.613	40.122	98.7333	0.450925			231.02	42.084	97.0667	1.07858
77.538	13.374	98.8	0.34641			77.007	14.028	98.9667	0.251661
25.846	4.458	92.9667	2.28546			25.669	4.676	96.8667	1.20554
8.615	1.486	60.9667	5.60476			8.556	1.559	71.8	4.64866
2.872	0.495	29.5	3.005			2.852	0.52	36.9333	3.85919
0.957	0.165	12.09	1.1676			0.951	0.173	15.5333	1.96554
0.319	0.055	4.63333	0.404145			0.317	0.058	6.1	0.984886
0.106	0.018	1.95333	0.150111			0.106	0.019	2.46667	0.321455
0.035	0.006	0.866667	0.117189			0.035	0.006	1.03333	0.057735
0.012	0.002	0.383333	0.070946			0.012	0.002	0.47	0.0264575
0.004	0.001	0.19	0.0173205			0.004	0.001	0.216667	0.0208167

## Sheet: Panel C
ABE gRNA bla				ABE gRNA SapI				CBE gRNA SapI				CBE gRNA SapI
MOI	cfu/µL mean	SD		MOI	cfu/µL mean	SD		MOI	cfu/µL mean	SD		MOI	cfu/µL mean	SD
0.0127013	267000	76400		0.0188168	153000	61100		0.0183463	380000	34600		0.0141126	253000	41600
0.0381039	243000	83900		0.0564503	213000	101000		0.055039	397000	105000		0.0423377	300000	0
0.114312	230000	60800		0.169351	197000	40400		0.165117	413000	80800		0.127013	257000	51300
0.342936	230000	86600		0.508053	173000	61100		0.495351	360000	69300		0.381039	253000	100000
1.02881	227000	37900		1.52416	220000	40000		1.48605	370000	52000		1.14312	273000	68100
3.08642	243000	49300		4.57247	237000	25200		4.45816	400000	100000		3.42936	300000	0
9.25926	197000	47300		13.7174	267000	57700		13.3745	427000	64300		10.2881	300000	0
27.7778	147000	50300		41.1523	243000	46200		40.1235	277000	108000		30.8642	300000	0
83.3333	19700	577		123.457	217000	28900		120.37	30000	8890		92.5926	293000	11500
250	2470	503		370.37	187000	81400		361.111	2500	500		277.778	257000	58600
750	140	72.1		1111.11	233000	61100		1083.33	1070	252		833.333	243000	144000
