# Supplementary material for: In situ targeted base editing of bacteria in the mouse gut
Source: Nature. 2024 Jul 10;632(8026):877–84. doi: 10.1038/s41586-024-07681-w (PMC11338833; doi:10.1038/s41586-024-07681-w)
Supplement: Supplementary file 5 — Source Data Fig. 2 [file 41586_2024_7681_MOESM5_ESM.xlsx]

## Sheet: Panel B
Time (hours)	GFP+ (%)
	MG1655+Primase uninduced AVERAGE	SD
-0.2	0.083	0.0304467
1	48.9667	22.6012
1.5	75.7667	6.2788
2	75.9333	15.5532
3	28.4	2.95127
4	6.36667	1.06927
5	1.19	0.285132
20	0.115	0.0259808
Time (hours)	GFP+ (%)
	MG1655+Primase induced AVERAGE	SD
-0.2	0.128	0.0589237
1	38.6667	26.998
1.5	55.9333	8.92263
2	72.2333	12.4231
3	72.2333	0.757188
4	76.6	12.7472
5	61.1333	16.853
20	31.1167	7.88675

## Sheet: Panel D
-Primase				+Primase
MOI	cfu/µL			MOI	cfu/µL
0	190000			0	200000
0.03	190000			0.03	200000
0.1	90000			0.1	100000
0.31	160000			0.31	80000
0.94	170000			0.94	70000
2.82	200000			2.82	20000
8.46	110000			8.46	10000
25.38	110000			25.38	1100
76.13	30000			76.13	20
228.4	500			228.4	1
685.19	4			685.19	0

## Sheet: Panel E
Off-target ID	Sample	Read mismatch frequency
Target	Control S1	0.000782779
Target	Control S2	0.00120296
Target	ABE S1	0.98191
Target	ABE S2	0.978599
OT01	Control S1	0.00089695
OT01	Control S2	0.00101872
OT01	ABE S1	0.00124486
OT01	ABE S2	0.00157563
OT02	Control S1	0.000902222
OT02	Control S2	0.000840101
OT02	ABE S1	0.00107138
OT02	ABE S2	0.00115158
OT03	Control S1	0.000981836
OT03	Control S2	0.0013738
OT03	ABE S1	0.00090276
OT03	ABE S2	0.00162118
OT04	Control S1	0.00117264
OT04	Control S2	0.00165344
OT04	ABE S1	0.00146891
OT04	ABE S2	0.00164474
OT05	Control S1	0.000763165
OT05	Control S2	0.00132013
OT05	ABE S1	0.00146365
OT05	ABE S2	0.0017819
OT06	Control S1	0.000948767
OT06	Control S2	0.00134296
OT06	ABE S1	0.00129414
OT06	ABE S2	0.0013767
OT07	Control S1	0.00116009
OT07	Control S2	0.000646412
OT07	ABE S1	0.00115971
OT07	ABE S2	0.00156142
OT08	Control S1	0.00324509
OT08	Control S2	0.00390894
OT08	ABE S1	0.00484317
OT08	ABE S2	0.00601713
OT09	Control S1	0.00181324
OT09	Control S2	0.00119952
OT09	ABE S1	0.00183599
OT09	ABE S2	0.0023197
OT10	Control S1	0.00102643
OT10	Control S2	0.00100993
OT10	ABE S1	0.0012337
OT10	ABE S2	0.00129151
OT11	Control S1	0.000865159
OT11	Control S2	0.000965873
OT11	ABE S1	0.00105801
OT11	ABE S2	0.00118926
OT12	Control S1	0.00112317
OT12	Control S2	0.00130954
OT12	ABE S1	0.00147765
OT12	ABE S2	0.00178063
OT13	Control S1	0.002442
OT13	Control S2	0.00179372
OT13	ABE S1	0.00371126
OT13	ABE S2	0.0020084
OT14	Control S1	0.000822272
OT14	Control S2	0.000937061
OT14	ABE S1	0.000636233
OT14	ABE S2	0.000943841
OT15	Control S1	0.000910125
OT15	Control S2	0.00100676
OT15	ABE S1	0.000895924
OT15	ABE S2	0.00116077
OT16	Control S1	0.000843081
OT16	Control S2	0.000932091
OT16	ABE S1	0.00108313
OT16	ABE S2	0.00130022
OT17	Control S1	0.000886088
OT17	Control S2	0.000878735
OT17	ABE S1	0.000880614
OT17	ABE S2	0.00110457
OT18	Control S1	0.00108578
OT18	Control S2	0.000898012
OT18	ABE S1	0.00109237
OT18	ABE S2	0.00158924
