# Supplementary material for: In situ targeted base editing of bacteria in the mouse gut
Source: Nature. 2024 Jul 10;632(8026):877–84. doi: 10.1038/s41586-024-07681-w (PMC11338833; doi:10.1038/s41586-024-07681-w)
Supplement: Supplementary file 6 — Source Data Fig. 3 [file 41586_2024_7681_MOESM6_ESM.xlsx]

## Sheet: Panel B
	Editing efficacy (%)
Dose (tu)	D5T8h										D6										D7										D11
40000000000	94	87	93	96	94	90	97	75		70	87	16	54	16	67	92	96	79		72	90.6		91	86.2	78.1	91.6	93.6	32		29	94.3	88.8	91.6	94.9	80.3	93.8	72.2	69.4		55.3
4000000000	33	13	32	57	31	22	40	25	34	15	35	18	13	64	30	33	8	8	2	31	33.9	14.8	28.3	66.9	24	19.6	25	12.5	3.8	12	33.6	11.7	32.5	57.9	30.5	25.5	29.2	17.1	11.9	14.9
400000000	7	3	7	8	17	1	2	1	2	3	2	2	2	10	8	1	7	9	4	5	11.5	2.8	3.9	4.7	1.1	1.6	4.7	6	1.7	4.7	8.1	3.9	8	6.2	1.8	0.4	2.8	2.1	2.2	2.5

## Sheet: Panel C
	Edited population (%)
Mouse #	D4T0	D5T24h	D6T48h	D7T72h	D11	D18	D25	D38	D47
1	0	27	58	93	92	96	98	100	93
2	0	79	84	88	92	95	84	98	98
3	0	47	55	60	69	100	99	99	97
4	0	77	74	85	82	98	97	99	92
5	0	89	91	90	93	97	99	100	98
7	0	65	88	95	95	96	89	87	97
8	0	20	76	67	86	87	96	98	95
9	0	51	71	71	74	85	86	90	92
10	0	66	91	90	84	88	95	94	73

## Sheet: Panel D
	Detected payload copy number (cp/mg of stool)
	D4T0	D4T8h	D5T24h	D6T48h	D7T72h	D11	D18	D25	D38	D47
Mouse #
1	299	1097105	299	2630	2500	299	299	299	299	299
2	299	3642788	8080	399	3100	299	299	299	299	299
3	299	3754506	1660	2170	675	299	299	299	299	299
4	299	3909216	339	1920	1330	299	299	299	299	299
5	299	3256604	2800	796	850	299	299	299	299	299
6	299	2359339	590		430700	299	299	299	299	299
7	299	2957944	658	2750	1850	299	299	299	299	299
8	299	2388000	545	35320	61510	299	299	299	299	299
9	299	5563710	2530	1820	10160	299	299	299	299	299
10	299	3028646	820	7690	299	7710	299	299	299	299
		LoD = 300 cp/mg; hence below LoD was recorded as LoD-1=299 cp/mg.
