# Supplementary material for: In situ targeted base editing of bacteria in the mouse gut
Source: Nature. 2024 Jul 10;632(8026):877–84. doi: 10.1038/s41586-024-07681-w (PMC11338833; doi:10.1038/s41586-024-07681-w)
Supplement: Supplementary file 7 — Source Data Fig. 4 [file 41586_2024_7681_MOESM7_ESM.xlsx]

## Sheet: Panel A
clbH-1
MOI	Editing efficacy %
1.5191	5
3.03819	10
6.07639	26
12.1528	51
24.3056	68
48.6111	80
97.2222	87
194.444	93
388.889	94
777.778	93
clbH-2
MOI	Editing efficacy %
1.89887	3
3.79774	6
7.59549	18
15.191	38
30.3819	59
60.7639	74
121.528	84
243.056	88
486.111	90
972.222	91
clbJ-1
MOI	Editing efficacy %
1.15017	2
2.30035	5
4.60069	13
9.20139	29
18.4028	50
36.8056	62
73.6111	73
147.222	77
294.444	80
588.889	83
clbJ-2
MOI	Editing efficacy %
1.43772	2
2.87543	3
5.75087	9
11.5017	25
23.0035	45
46.0069	55
92.0139	71
184.028	78
368.056	81
736.111	80
cnf-1
MOI	Editing efficacy %
1.73611	3
3.47222	4
6.94444	5
13.8889	11
27.7778	25
55.5556	34
111.111	45
222.222	52
444.444	53
888.889	56
cnf-2
MOI	Editing efficacy %
1.08507	2
2.17014	2
4.34028	3
8.68056	4
17.3611	10
34.7222	17
69.4444	27
138.889	40
277.778	45
555.556	49

## Sheet: Panel B
fimH-1
MOI	Editing efficacy %
1.524	4
4.572	9
13.717	21
41.152	33
123.457	43
370.37	53
fimH-2
MOI	Editing efficacy %
1.66934	2
3.33868	3
6.67735	6
13.3547	10
26.7094	20
53.4188	35
106.838	45
213.675	54
427.35	58
854.701	57
fimK-1
MOI	Editing efficacy %
2.28624	1
6.85871	3
20.5761	7
61.7284	20
185.185	32
fimK-2
MOI	Editing efficacy %
1.5024	1
6.00962	2
12.0192	2
24.0385	6
48.0769	12
96.1538	21
192.308	33
384.615	41
aph(3')-Ia 1
MOI	Editing efficacy %
2.03221	3
6.09663	9
18.2899	15
54.8697	26
164.609	34
493.827	39
aph(3')-Ia 2
MOI	Editing efficacy %
1.16854	2
2.33707	6
4.67415	11
9.34829	18
18.6966	27
37.3932	33
74.7863	38
149.573	42
299.145	44
598.291	42

## Sheet:  Panel C
csgA 1
MOI	Editing efficacy %
1.08507	6
2.17014	11
4.34028	20
8.68056	44
17.3611	60
34.7222	80
69.4444	84
138.889	88
277.778	88
555.556	89
csgA 2
MOI	Editing efficacy %
1.08507	7
2.17014	14
4.34028	25
8.68056	40
17.3611	59
34.7222	79
69.4444	85
138.889	88
277.778	89
555.556	88

## Sheet: Panel D
Off-target ID	Sample	Read mismatch frequency
Target	Control S1	0.00184289
Target	Control S2	0.00151188
Target	ABE S1	0.91255
Target	ABE S2	0.896944
OT01	Control S1	0.00207421
OT01	Control S2	0.00150376
OT01	ABE S1	0.00147586
OT01	ABE S2	0.00188009
OT02	Control S1	0.00100883
OT02	Control S2	0.000947194
OT02	ABE S1	0.000926999
OT02	ABE S2	0.000990971
OT03	Control S1	0.00094518
OT03	Control S2	0.00101237
OT03	ABE S1	0.00109004
OT03	ABE S2	0.000766871
OT04	Control S1	0.00365285
OT04	Control S2	0.00262324
OT04	ABE S1	0.00291317
OT04	ABE S2	0.0025565
OT05	Control S1	0.00119415
OT05	Control S2	0.00112821
OT05	ABE S1	0.00104635
OT05	ABE S2	0.00112925
OT06	Control S1	0.00114824
OT06	Control S2	0.000773395
OT06	ABE S1	0.000667302
OT06	ABE S2	0.000763845
OT07	Control S1	0.00112613
OT07	Control S2	0.00103864
OT07	ABE S1	0.000975956
OT07	ABE S2	0.000667334
OT08	Control S1	0.00108406
OT08	Control S2	0.000929296
OT08	ABE S1	0.000963082
OT08	ABE S2	0.00105528
OT09	Control S1	0.00191233
OT09	Control S2	0.000784519
OT09	ABE S1	0.00119936
OT09	ABE S2	0.00112787
OT10	Control S1	0.0023598
OT10	Control S2	0.00199071
OT10	ABE S1	0.00167547
OT10	ABE S2	0.002003
OT11	Control S1	0.00152333
OT11	Control S2	0.00118593
OT11	ABE S1	0.000976563
OT11	ABE S2	0.00121818
OT12	Control S1	0.00114379
OT12	Control S2	0.00108393
OT12	ABE S1	0.000695991
OT12	ABE S2	0.000766636
OT13	Control S1	0.00125892
OT13	Control S2	0.00166728
OT13	ABE S1	0.00118283
OT13	ABE S2	0.00152876
OT14	Control S1	0.00162999
OT14	Control S2	0.00128252
OT14	ABE S1	0.00114829
OT14	ABE S2	0.00124622
OT15	Control S1	0.00106933
OT15	Control S2	0.00113729
OT15	ABE S1	0.000784683
OT15	ABE S2	0.000938673
OT16	Control S1	0.00179735
OT16	Control S2	0.00226337
OT16	ABE S1	0.00100361
OT16	ABE S2	0.00137687
OT17	Control S1	0.00204545
OT17	Control S2	0.0015748
OT17	ABE S1	0.00103341
OT17	ABE S2	0.00109075
