# Supplementary material for: In situ targeted base editing of bacteria in the mouse gut
Source: Nature. 2024 Jul 10;632(8026):877–84. doi: 10.1038/s41586-024-07681-w (PMC11338833; doi:10.1038/s41586-024-07681-w)
Supplement: Supplementary file 8 — Source Data Fig. 5 [file 41586_2024_7681_MOESM8_ESM.xlsx]

## Sheet: Panel B
	Editing effiacy (%)
	Dose (tu)
Mouse #	100000000000	10000000000	1000000000
1	82.99	74.64	22.73
2	73.59	56.95	45.54
3	61.29	31.95	18.51
4	49	65.08	36.66
5	85.51	61.56	34.16
6	78.08	78.67	35.44
7	71.17	89.85	23.12
8	74.85	54.49	18.48
9	64.53	71.48	45.25
10	71.38	66.25	14.75

## Sheet: Panel C
Taxonomy	sample	relative_abundance	timepoint	mouse_id
Muribaculaceae	D4M31	0.276491	D4	M31
Bacteroidaceae	D4M31	0.270731	D4	M31
Lachnospiraceae	D4M31	0.111964	D4	M31
Lactobacillaceae	D4M31	0.0682027	D4	M31
Erysipelotrichaceae	D4M31	0.0327213	D4	M31
Rikenellaceae	D4M31	0.0396416	D4	M31
Deferribacteraceae	D4M31	0.0297212	D4	M31
Oscillospiraceae	D4M31	0.0133205	D4	M31
Ruminococcaceae	D4M31	0.0387215	D4	M31
Enterobacteriaceae	D4M31	0.0113605	D4	M31
Muribaculaceae	D4M32	0.290452	D4	M32
Bacteroidaceae	D4M32	0.213449	D4	M32
Lachnospiraceae	D4M32	0.0943638	D4	M32
Lactobacillaceae	D4M32	0.0678827	D4	M32
Erysipelotrichaceae	D4M32	0.107804	D4	M32
Rikenellaceae	D4M32	0.0687628	D4	M32
Deferribacteraceae	D4M32	0.00912036	D4	M32
Oscillospiraceae	D4M32	0.0100804	D4	M32
Ruminococcaceae	D4M32	0.0197208	D4	M32
Enterobacteriaceae	D4M32	0.023921	D4	M32
Muribaculaceae	D4M33	0.166847	D4	M33
Bacteroidaceae	D4M33	0.406616	D4	M33
Lachnospiraceae	D4M33	0.183407	D4	M33
Lactobacillaceae	D4M33	0.00288012	D4	M33
Erysipelotrichaceae	D4M33	0.0332013	D4	M33
Rikenellaceae	D4M33	0.125325	D4	M33
Deferribacteraceae	D4M33	0.00404016	D4	M33
Oscillospiraceae	D4M33	0.00684027	D4	M33
Ruminococcaceae	D4M33	0.0172407	D4	M33
Enterobacteriaceae	D4M33	0.00792032	D4	M33
Muribaculaceae	D4M34	0.0929637	D4	M34
Bacteroidaceae	D4M34	0.0514421	D4	M34
Lachnospiraceae	D4M34	0.050082	D4	M34
Lactobacillaceae	D4M34	0.0707228	D4	M34
Erysipelotrichaceae	D4M34	0.024481	D4	M34
Rikenellaceae	D4M34	0.0391216	D4	M34
Deferribacteraceae	D4M34	0.0136805	D4	M34
Oscillospiraceae	D4M34	0.0303212	D4	M34
Ruminococcaceae	D4M34	0.00636025	D4	M34
Enterobacteriaceae	D4M34	0.0160806	D4	M34
Muribaculaceae	D4M35	0.161446	D4	M35
Bacteroidaceae	D4M35	0.391296	D4	M35
Lachnospiraceae	D4M35	0.0129205	D4	M35
Lactobacillaceae	D4M35	0.0668827	D4	M35
Erysipelotrichaceae	D4M35	0.0672827	D4	M35
Rikenellaceae	D4M35	0.0548022	D4	M35
Deferribacteraceae	D4M35	0.0442018	D4	M35
Oscillospiraceae	D4M35	0.0408016	D4	M35
Ruminococcaceae	D4M35	0.0142806	D4	M35
Enterobacteriaceae	D4M35	0.0304412	D4	M35
Muribaculaceae	D4M36	0.364495	D4	M36
Bacteroidaceae	D4M36	0.188888	D4	M36
Lachnospiraceae	D4M36	0.134445	D4	M36
Lactobacillaceae	D4M36	0.0522421	D4	M36
Erysipelotrichaceae	D4M36	0.0576823	D4	M36
Rikenellaceae	D4M36	0.109724	D4	M36
Deferribacteraceae	D4M36	0.0138406	D4	M36
Oscillospiraceae	D4M36	0.00208008	D4	M36
Ruminococcaceae	D4M36	0.0120005	D4	M36
Enterobacteriaceae	D4M36	0.0146406	D4	M36
Muribaculaceae	D4M37	0.416657	D4	M37
Bacteroidaceae	D4M37	0.171167	D4	M37
Lachnospiraceae	D4M37	0.155446	D4	M37
Lactobacillaceae	D4M37	0.0144806	D4	M37
Erysipelotrichaceae	D4M37	0.0288012	D4	M37
Rikenellaceae	D4M37	0.133405	D4	M37
Deferribacteraceae	D4M37	0.00728029	D4	M37
Oscillospiraceae	D4M37	0.0160806	D4	M37
Ruminococcaceae	D4M37	0.00600024	D4	M37
Enterobacteriaceae	D4M37	0.0100804	D4	M37
Muribaculaceae	D4M38	0.449898	D4	M38
Bacteroidaceae	D4M38	0.159846	D4	M38
Lachnospiraceae	D4M38	0.0906036	D4	M38
Lactobacillaceae	D4M38	0.00304012	D4	M38
Erysipelotrichaceae	D4M38	0.0764031	D4	M38
Rikenellaceae	D4M38	0.0702828	D4	M38
Deferribacteraceae	D4M38	0.0138806	D4	M38
Oscillospiraceae	D4M38	0.0120405	D4	M38
Ruminococcaceae	D4M38	0.0133605	D4	M38
Enterobacteriaceae	D4M38	0.0178007	D4	M38
Muribaculaceae	D4M39	0.5007	D4	M39
Bacteroidaceae	D4M39	0.126565	D4	M39
Lachnospiraceae	D4M39	0.127845	D4	M39
Lactobacillaceae	D4M39	0.0024001	D4	M39
Erysipelotrichaceae	D4M39	0.0378015	D4	M39
Rikenellaceae	D4M39	0.112364	D4	M39
Deferribacteraceae	D4M39	0.0192008	D4	M39
Oscillospiraceae	D4M39	0.00124005	D4	M39
Ruminococcaceae	D4M39	0.0107204	D4	M39
Enterobacteriaceae	D4M39	0.0178407	D4	M39
Muribaculaceae	D4M40	0.49262	D4	M40
Bacteroidaceae	D4M40	0.225969	D4	M40
Lachnospiraceae	D4M40	0.0944438	D4	M40
Lactobacillaceae	D4M40	0.0159206	D4	M40
Erysipelotrichaceae	D4M40	0.0387215	D4	M40
Rikenellaceae	D4M40	0.0986039	D4	M40
Deferribacteraceae	D4M40	0.00192008	D4	M40
Oscillospiraceae	D4M40	0.00372015	D4	M40
Ruminococcaceae	D4M40	0.00580023	D4	M40
Enterobacteriaceae	D4M40	0.00300012	D4	M40
Muribaculaceae	D12M31	0.395776	D12	M31
Bacteroidaceae	D12M31	0.129925	D12	M31
Lachnospiraceae	D12M31	0.161886	D12	M31
Lactobacillaceae	D12M31	0.155206	D12	M31
Erysipelotrichaceae	D12M31	0.0131605	D12	M31
Rikenellaceae	D12M31	0.024361	D12	M31
Deferribacteraceae	D12M31	0.00732029	D12	M31
Oscillospiraceae	D12M31	0.0134805	D12	M31
Ruminococcaceae	D12M31	0.00484019	D12	M31
Enterobacteriaceae	D12M31	0.00264011	D12	M31
Muribaculaceae	D12M32	0.512661	D12	M32
Bacteroidaceae	D12M32	0.0682427	D12	M32
Lachnospiraceae	D12M32	0.164847	D12	M32
Lactobacillaceae	D12M32	0.0297612	D12	M32
Erysipelotrichaceae	D12M32	0.050242	D12	M32
Rikenellaceae	D12M32	0.049762	D12	M32
Deferribacteraceae	D12M32	0.0099204	D12	M32
Oscillospiraceae	D12M32	0.0117205	D12	M32
Ruminococcaceae	D12M32	0.00816033	D12	M32
Enterobacteriaceae	D12M32	0.00936037	D12	M32
Muribaculaceae	D12M33	0.412737	D12	M33
Bacteroidaceae	D12M33	0.125565	D12	M33
Lachnospiraceae	D12M33	0.159766	D12	M33
Lactobacillaceae	D12M33	0.0550422	D12	M33
Erysipelotrichaceae	D12M33	0.0219209	D12	M33
Rikenellaceae	D12M33	0.025961	D12	M33
Deferribacteraceae	D12M33	0.0214409	D12	M33
Oscillospiraceae	D12M33	0.0231609	D12	M33
Ruminococcaceae	D12M33	0.00444018	D12	M33
Enterobacteriaceae	D12M33	0.00296012	D12	M33
Muribaculaceae	D12M34	0.401736	D12	M34
Bacteroidaceae	D12M34	0.112204	D12	M34
Lachnospiraceae	D12M34	0.139046	D12	M34
Lactobacillaceae	D12M34	0.199248	D12	M34
Erysipelotrichaceae	D12M34	0.0129605	D12	M34
Rikenellaceae	D12M34	0.0234409	D12	M34
Deferribacteraceae	D12M34	0.00624025	D12	M34
Oscillospiraceae	D12M34	0.0119605	D12	M34
Ruminococcaceae	D12M34	0.00944038	D12	M34
Enterobacteriaceae	D12M34	0.00272011	D12	M34
Muribaculaceae	D12M35	0.518021	D12	M35
Bacteroidaceae	D12M35	0.0733629	D12	M35
Lachnospiraceae	D12M35	0.135125	D12	M35
Lactobacillaceae	D12M35	0.112364	D12	M35
Erysipelotrichaceae	D12M35	0.025201	D12	M35
Rikenellaceae	D12M35	0.0235209	D12	M35
Deferribacteraceae	D12M35	0.00892036	D12	M35
Oscillospiraceae	D12M35	0.0132405	D12	M35
Ruminococcaceae	D12M35	0.00792032	D12	M35
Enterobacteriaceae	D12M35	0.000680027	D12	M35
Muribaculaceae	D12M36	0.461138	D12	M36
Bacteroidaceae	D12M36	0.106804	D12	M36
Lachnospiraceae	D12M36	0.155286	D12	M36
Lactobacillaceae	D12M36	0.142166	D12	M36
Erysipelotrichaceae	D12M36	0.00828033	D12	M36
Rikenellaceae	D12M36	0.0664827	D12	M36
Deferribacteraceae	D12M36	0.00948038	D12	M36
Oscillospiraceae	D12M36	0.00336013	D12	M36
Ruminococcaceae	D12M36	0.00352014	D12	M36
Enterobacteriaceae	D12M36	0.000960038	D12	M36
Muribaculaceae	D12M37	0.50406	D12	M37
Bacteroidaceae	D12M37	0.0970839	D12	M37
Lachnospiraceae	D12M37	0.122685	D12	M37
Lactobacillaceae	D12M37	0.165807	D12	M37
Erysipelotrichaceae	D12M37	0.0134805	D12	M37
Rikenellaceae	D12M37	0.049522	D12	M37
Deferribacteraceae	D12M37	0.00284011	D12	M37
Oscillospiraceae	D12M37	0.0102404	D12	M37
Ruminococcaceae	D12M37	0.00320013	D12	M37
Enterobacteriaceae	D12M37	0.00156006	D12	M37
Muribaculaceae	D12M38	0.49762	D12	M38
Bacteroidaceae	D12M38	0.148126	D12	M38
Lachnospiraceae	D12M38	0.171127	D12	M38
Lactobacillaceae	D12M38	0.00476019	D12	M38
Erysipelotrichaceae	D12M38	0.0232409	D12	M38
Rikenellaceae	D12M38	0.0930037	D12	M38
Deferribacteraceae	D12M38	0.00112004	D12	M38
Oscillospiraceae	D12M38	0.0098804	D12	M38
Ruminococcaceae	D12M38	0.0050002	D12	M38
Enterobacteriaceae	D12M38	0.00964039	D12	M38
Muribaculaceae	D12M39	0.620225	D12	M39
Bacteroidaceae	D12M39	0.100564	D12	M39
Lachnospiraceae	D12M39	0.133845	D12	M39
Lactobacillaceae	D12M39	0.0392416	D12	M39
Erysipelotrichaceae	D12M39	0.00780031	D12	M39
Rikenellaceae	D12M39	0.050602	D12	M39
Deferribacteraceae	D12M39	0.00232009	D12	M39
Oscillospiraceae	D12M39	0.0048802	D12	M39
Ruminococcaceae	D12M39	0.00544022	D12	M39
Enterobacteriaceae	D12M39	0.00144006	D12	M39
Muribaculaceae	D12M40	0.441378	D12	M40
Bacteroidaceae	D12M40	0.221609	D12	M40
Lachnospiraceae	D12M40	0.153886	D12	M40
Lactobacillaceae	D12M40	0.0269211	D12	M40
Erysipelotrichaceae	D12M40	0.0303212	D12	M40
Rikenellaceae	D12M40	0.0718829	D12	M40
Deferribacteraceae	D12M40	0.00552022	D12	M40
Oscillospiraceae	D12M40	0.0131605	D12	M40
Ruminococcaceae	D12M40	0.00408016	D12	M40
Enterobacteriaceae	D12M40	0.00100004	D12	M40
Others	D12M31	0.0914037	D12	M31
Others	D12M32	0.0853234	D12	M32
Others	D12M33	0.147006	D12	M33
Others	D12M34	0.0810032	D12	M34
Others	D12M35	0.0816433	D12	M35
Others	D12M36	0.0425217	D12	M36
Others	D12M37	0.0295212	D12	M37
Others	D12M38	0.0364815	D12	M38
Others	D12M39	0.0336413	D12	M39
Others	D12M40	0.0302412	D12	M40
Others	D4M31	0.107124	D4	M31
Others	D4M32	0.0944438	D4	M32
Others	D4M33	0.0456818	D4	M33
Others	D4M34	0.604744	D4	M34
Others	D4M35	0.115645	D4	M35
Others	D4M36	0.049962	D4	M36
Others	D4M37	0.0406016	D4	M37
Others	D4M38	0.0928437	D4	M38
Others	D4M39	0.0433217	D4	M39
Others	D4M40	0.0192808	D4	M40

## Sheet: Panel D 
sample_a	sample_b	mouse_id	timepoint_a	timepoint_b	weighted_unifrac
D4M31	D5M31	M31	D4	D5	0.255902
D4M32	D5M32	M32	D4	D5	0.284471
D4M33	D5M33	M33	D4	D5	0.321596
D4M34	D5M34	M34	D4	D5	0.652484
D4M35	D5M35	M35	D4	D5	0.406759
D4M37	D5M37	M37	D4	D5	0.281147
D4M38	D5M38	M38	D4	D5	0.234027
D4M39	D5M39	M39	D4	D5	0.251317
D4M40	D5M40	M40	D4	D5	0.382898
D5M31	D6M31	M31	D5	D6	0.293418
D5M31	D9M31	M31	D5	D9	0.277445
D5M31	D12M31	M31	D5	D12	0.321649
D5M32	D6M32	M32	D5	D6	0.348538
D5M32	D9M32	M32	D5	D9	0.240245
D5M32	D12M32	M32	D5	D12	0.253685
D5M33	D6M33	M33	D5	D6	0.29291
D5M33	D9M33	M33	D5	D9	0.349081
D5M33	D12M33	M33	D5	D12	0.194876
D5M34	D6M34	M34	D5	D6	0.245506
D5M34	D9M34	M34	D5	D9	0.229603
D5M34	D12M34	M34	D5	D12	0.320431
D5M35	D6M35	M35	D5	D6	0.318663
D5M35	D9M35	M35	D5	D9	0.279335
D5M35	D12M35	M35	D5	D12	0.311401
D5M37	D6M37	M37	D5	D6	0.228808
D5M37	D9M37	M37	D5	D9	0.290059
D5M37	D12M37	M37	D5	D12	0.260017
D5M38	D6M38	M38	D5	D6	0.241512
D5M38	D9M38	M38	D5	D9	0.243531
D5M38	D12M38	M38	D5	D12	0.251393
D5M39	D6M39	M39	D5	D6	0.20273
D5M39	D9M39	M39	D5	D9	0.237009
D5M39	D12M39	M39	D5	D12	0.262601
D5M40	D6M40	M40	D5	D6	0.303608
D5M40	D9M40	M40	D5	D9	0.301214
D5M40	D12M40	M40	D5	D12	0.320419

## Sheet: Panel E
	Editing efficacy (%)
Mouse #	D'1	D'2	D'3	D'7	D'14	D'21
1	59	72	61	45	14	47
2	47	60	39	42	57	40
3	48	74	70	52	75	90
4		42	28	23	11	87
5		64	54	59	70	92
6	16	85	75	61	25	73
7		97	79	48	30	68
8	28	42	35	34	39	82
9	59	30	45	63	82	96
10	21	71	76	44	56	49
11	13	80	90	63	52	66
12	36	56	56	64	28	30
13	37	31	93	97	88	97
14	30	85	80	45	26	22
