# Supplementary material for: In situ targeted base editing of bacteria in the mouse gut
Source: Nature. 2024 Jul 10;632(8026):877–84. doi: 10.1038/s41586-024-07681-w (PMC11338833; doi:10.1038/s41586-024-07681-w)
Supplement: Supplementary file 9 — Source Data Extended Data Fig. 1 [file 41586_2024_7681_MOESM9_ESM.xlsx]

## Sheet: Sheet 1
G1					G2					G3					G5
A8			1A2		A8			1A2		A8			1A2		A8			1A2
MOI	Delivery GFP+		MOI	Delivery GFP+	MOI	Delivery GFP+		MOI	Delivery GFP+	MOI	Delivery GFP+		MOI	Delivery GFP+	MOI	Delivery GFP+		MOI	Delivery GFP+
84.2	95.2		38.7	2	243.7	98		112.1	1.5	298.7	98.6		137.4	98.5	280.6	98.7		129.1	98.9
28.1	85.8		12.9	0.6	81.2	96.4		37.4	0.1	99.6	99.6		45.8	96.3	93.5	99.5		43	96.1
9.4	60.1		4.3	0.5	27.1	76.5		12.5	0.03	33.2	97.7		15.3	72.7	31.2	97.6		14.3	69
3.1	29.6		1.4	0.3	9	42		4.2	0.01	11.1	77.2		5.1	36.8	10.4	75.8		4.8	35.2
1	11		0.5	0.1	3	17.7		1.4	0.01	3.7	39.8		1.7	14.5	3.5	40.4		1.6	14.5
0.3	4.3		0.2	0.1	1	6.9		0.5	0.01	1.2	15.7		0.6	5	1.2	15.9		0.5	4.6
0.1	1.5		0.1	0.05	0.3	2.5		0.2	0.01	0.4	6.3		0.2	1.9	0.4	6.4		0.2	1.6
G7					G11					G16					G17
A8			1A2		A8			1A2		A8			1A2		A8			1A2
MOI	Delivery GFP+		MOI	Delivery GFP+	MOI	Delivery GFP+		MOI	Delivery GFP+	MOI	Delivery GFP+		MOI	Delivery GFP+	MOI	Delivery GFP+		MOI	Delivery GFP+
251.1	93.657		215.6	95.355	250.3	98.5		115.1	98.9	193.2	92.745		165.8	93.861	182.648	96.6		242.298	98.3
83.7	96.754		71.9	96.772	83.4	99.5		38.4	97.6	64.4	96.84		55.3	97.319	60.883	99		80.766	98.6
27.9	87.236		24	89.806	27.8	98.7		12.8	77.9	21.5	90.339		18.4	92.755	20.294	97		26.922	95.6
9.3	59.161		8	66.74	9.3	82.3		4.3	41	7.2	68.817		6.1	74.847	6.765	72.9		8.974	66.7
3.1	27.022		2.7	36.576	3.1	46.7		1.4	16.4	2.4	34.785		2	46.724	2.255	38.2		2.991	32.6
1	9.651		0.9	16.019	1	19.7		0.5	5.7	0.8	13.273		0.7	21.432	0.752	16.3		0.997	13.3
0.3	4.045		0.3	7.006	0.3	7.6		0.2	2.2	0.3	4.713		0.2	8.573	0.251	6.4		0.332	5
G20					G25					G28					G31
A8			1A2		A8			1A2		A8			1A2		A8			1A2
MOI	Delivery GFP+		MOI	Delivery GFP+	MOI	Delivery GFP+		MOI	Delivery GFP+	MOI	Delivery GFP+		MOI	Delivery GFP+	MOI	Delivery GFP+		MOI	Delivery GFP+
147.7	93.717		126.8	96.14	264.6	97.8		121.7	82.4	93	90.148		79.8	76.445	298.7	98.6		137.4	98.3
49.2	97.666		42.3	97.675	88.2	99		40.6	51.6	31	59.292		26.6	46.717	99.6	99.6		45.8	90
16.4	82.334		14.1	85.089	29.4	88.6		13.5	23.6	10.3	29.707		8.9	22.134	33.2	98.3		15.3	59
5.5	75.604		4.7	69.311	9.8	60.3		4.5	9.1	3.4	12.244		3	6.842	11.1	81		5.1	26.8
1.8	37.113		1.6	41.14	3.3	28.1		1.5	3.2	1.1	4.028		1	2.564	3.7	44.8		1.7	9.6
0.6	15.737		0.5	17.691	1.1	11.9		0.5	1.3	0.4	1.969		0.3	1.188	1.2	17.6		0.6	3.5
0.2	5.585		0.2	6.961	0.4	4.6		0.2	0.53	0.1	0.573		0.1	0.548	0.4	7.8		0.2	1.4
G33					G36					G40					G45
A8			1A2		A8			1A2		A8			1A2		A8			1A2
MOI	Delivery GFP+		MOI	Delivery GFP+	MOI	Delivery GFP+		MOI	Delivery GFP+	MOI	Delivery GFP+		MOI	Delivery GFP+	MOI	Delivery GFP+		MOI	Delivery GFP+
272.3	97.8		125.3	96.3	289.4	97.6		133.1	96.6	225.8	7.2		177.5	0.911	156.9	94.259		134.7	95.39
90.8	99		41.8	82.4	96.5	99.5		44.4	81.2	75.3	1		59.2	0.1	52.3	96.291		44.9	96.449
30.3	97.3		13.9	43	32.2	97.2		14.8	43.5	25.1	0.5		19.7	0.07	17.4	76.877		15	85.825
10.1	76.3		4.6	18.6	10.7	77		4.9	18.2	8.4	0.16		6.6	0.01	5.8	42.046		5	44.373
3.4	40.2		1.5	6.7	3.6	40.6		1.6	6.5	2.8	0.045		2.2	0.01	1.9	18.106		1.7	18.698
1.1	16.8		0.5	2.2	1.2	16.9		0.5	2.1	0.9	0.034		0.7	0.01	0.6	7.764		0.6	9.007
0.4	6.3		0.2	0.9	0.4	5.9		0.2	0.7	0.3	0.011		0.2	0.01	0.2	2.044		0.2	2.962
G46					G47					G55					G56
A8			1A2		A8			1A2		A8			1A2		A8			1A2
MOI	Delivery GFP+		MOI	Delivery GFP+	MOI	Delivery GFP+		MOI	Delivery GFP+	MOI	Delivery GFP+		MOI	Delivery GFP+	MOI	Delivery GFP+		MOI	Delivery GFP+
308.6	97.4		142	98.7	209.3	92.937		179.6	94.954	237.4	76.8		109.2	98.8	250.3	46		115.1	99
102.9	98.6		47.3	98	69.8	96.492		59.9	97.548	79.1	47.2		36.4	96.2	83.4	21.8		38.4	96.8
34.3	98.6		15.8	80	23.3	82.387		20	85.388	26.4	19.4		12.1	69.5	27.8	8		12.8	73.9
11.4	83		5.3	42.4	7.8	44.502		6.7	58.795	8.8	8		4	36.1	9.3	2.7		4.3	36.2
3.8	46.8		1.8	17.2	2.6	22.576		2.2	23.526	2.9	2.7		1.3	12.8	3.1	1.1		1.4	15.2
1.3	19.5		0.6	6.6	0.9	7.086		0.7	11.282	1	0.9		0.4	4.6	1	0.4		0.5	5.6
0.4	7.6		0.2	2.3	0.3	2.973		0.2	4.467	0.3	0.4		0.1	1.7	0.3	0.2		0.2	1.8
G64					G66					G67
A8			1A2		A8			1A2		A8			1A2
MOI	Delivery GFP+		MOI	Delivery GFP+	MOI	Delivery GFP+		MOI	Delivery GFP+
279	94.003		239.5	95.012	193.2	93.656		165.8	94.328	193.2	61.633		165.8	94.805
93	95.923		79.8	97.205	64.4	96.945		55.3	97.729	64.4	26.87		55.3	97.729
31	80.028		26.6	89.189	21.5	84.203		18.4	92.663	21.5	10.219		18.4	92.663
10.3	48.682		8.9	59.084	7.2	53.942		6.1	65.249	7.2	3.01		6.1	65.249
3.4	17.776		3	26.732	2.4	25.301		2	32.677	2.4	0.852		2	32.677
1.1	7.852		1	13.856	0.8	9.192		0.7	16.036	0.8	0.662		0.7	16.036
0.4	2.329		0.3	5.181	0.3	3.637		0.2	6.365	0.3	0.085		0.2	6.365
