# Supplementary material for: In situ targeted base editing of bacteria in the mouse gut
Source: Nature. 2024 Jul 10;632(8026):877–84. doi: 10.1038/s41586-024-07681-w (PMC11338833; doi:10.1038/s41586-024-07681-w)
Supplement: Supplementary file 10 — Source Data Extended Data Fig. 2 [file 41586_2024_7681_MOESM10_ESM.xlsx]

## Sheet: Panel A
MG1655
Lambda-WT
MOI	Delivery % GFP+
174.3	97.7
58.1	89.9
19.4	59.5
6.5	28
2.2	11.5
0.7	3.9
0.2	1.4
1A2
MOI	Delivery % GFP+
50.1	5.2
16.7	0.5
5.6	0.4
1.9	0.25
0.6	0.24
0.2	0.02
0.1	0.04
A8
MOI	Delivery % GFP+
108.9	95.7
36.3	98.4
12.1	90
4	58.9
1.3	27.9
0.4	10.5
0.1	3.4

## Sheet: Panel B
MG1655 ∆OmpC ∆LamB + OmpC-MG1655
Lambda-WT
MOI	Delivery % GFP+
134.7	1.9
44.9	0.2
15	0.1
5	0.02
1.7	0.04
0.6	0.02
0.2	0.01
1A2
MOI	Delivery % GFP+
38.7	2
12.9	0.6
4.3	0.5
1.4	0.3
0.5	0.1
0.2	0.1
0.1	0.05
A8
MOI	Delivery % GFP+
84.2	95.2
28.1	85.8
9.4	60.1
3.1	29.6
1	11
0.3	4.3
0.1	1.5

## Sheet: Panel C
MG1655 ∆OmpC ∆LamB + OmpC-EDL933
Lambda-WT
MOI	Delivery % GFP+
423.3	3
141.1	0.7
47	0.5
15.7	0.23
5.2	0.1
1.7	0.07
0.6	0.02
1A2
MOI	Delivery % GFP+
38.7	2
12.9	0.6
4.3	0.5
1.4	0.3
0.5	0.1
0.2	0.1
0.1	0.05
A8
MOI	Delivery % GFP+
84.2	95.2
28.1	85.8
9.4	60.1
3.1	29.6
1	11
0.3	4.3
0.1	1.5

## Sheet: Panel D
MG1655
Lambda-WT
MOI	Delivery % GFP+
200	97.57
100	98.24
50	98.29
25	95.5
12.5	81.99
6.25	59.78
3.125	38.79
1.5625	22.31
0.78125	10.84
Lambda-P2 STF
MOI	Delivery % GFP+
68.89	96.79
34.44	96.48
17.22	93.61
8.61	79.87
4.31	62.34
2.15	38.77
1.08	24.67
0.54	14.32
0.27	7.56
0.13	4.4
0.07	2.58
Lambda-∆STF
MOI	Delivery % GFP+
148.148	87.46
74.0741	84.72
37.037	71.78
18.5185	54.06
9.25926	34.08
4.62963	16.31
2.31481	8.12
1.15741	3.61
0.578704	2.65
0.289352	1.52
0.144676	1.23
