# Supplementary material for: In situ targeted base editing of bacteria in the mouse gut
Source: Nature. 2024 Jul 10;632(8026):877–84. doi: 10.1038/s41586-024-07681-w (PMC11338833; doi:10.1038/s41586-024-07681-w)
Supplement: Supplementary file 11 — Source Data Extended Data Fig. 3 [file 41586_2024_7681_MOESM11_ESM.xlsx]

## Sheet: Panel A
no gRNA	gRNA mcherry
73.36	0.1
68	0.07
	0.05
	0.23
	0.13
	0.07
	0.04
	0.08
	0.07
	0.03
	0.03
	0.03
	0.07
	0.04
	0.07
	0.04
	0.03
	0.1
	0.05
	0.04
	0.07
	0.03
	0.06
	0.04
	0.11
	0.09
	0.09
	0.06
	0.08
	0.06
	0.05
	0.03
	0.13
	0.22
	0.08
	0.05
	0.1
	0.06
	0.16
	0.07
	0.07
	0.05
	0.09
	0.11
	0.07
	0.14
	0.04
	0.12

## Sheet: Panel B
no gRNA	gRNA mCherry
91	0.75
87.3	0.11
	0.08
	0.08
	0.14
	0.06
	0.02
	0.06
	0.08
	0.07
	0.04
	0.77
	0.16
	0.03
	0.04
	0.6
	0.18
	0.04
	0.04
	0.24
	0.24
	0.32
	0.22
	0.87
	0.16
	0.17
	0.32
	0.4
	0.11
	0.2
	0.14
	0.01
	0.46
	0.64
	0.17
	0.35
	0.19
	0.17
	0.58
	1.24
	0.35
	0.35
	0.72
	0.05
	0.55
	0.71

## Sheet: Panel C
no gRNA	gRNA bla
112	0
111	0
89	0
120	0
104	0
86	0

## Sheet: Panel D
no gRNA	gRNA bla
100	9
59	3
111	6
60	0
86	17
103	5
