# Supplementary material for: In situ targeted base editing of bacteria in the mouse gut
Source: Nature. 2024 Jul 10;632(8026):877–84. doi: 10.1038/s41586-024-07681-w (PMC11338833; doi:10.1038/s41586-024-07681-w)
Supplement: Supplementary file 12 — Source Data Extended Data Fig. 4 [file 41586_2024_7681_MOESM12_ESM.xlsx]

## Sheet: Panel A
ABE-gbla	MOI	Delivery efficiency % mean	SD		cfu/µL mean	SD
	0.0127013	0.1	0		267000	76400
	0.0381039	0.3	0.2		243000	83900
	0.114312	0.6	0.3		230000	60800
	0.342936	1.2	0.7		230000	86600
	1.02881	2.5	0		227000	37900
	3.08642	6.6	1.9		243000	49300
	9.25926	18.1	10		197000	47300
	27.7778	70.4	15.1		147000	50300
	83.3333	100	0		19700	577
	250	97.8	3.8		2470	503
	750	102.2	3.8		140	72.1
ABE-g SapI	MOI	Delivery efficiency % mean	SD		cfu/µL mean	SD
	0.0188168	0.1	0		153000	61100
	0.0564503	0.2	0		213000	101000
	0.169351	0.4	0		197000	40400
	0.508053	1	1		173000	61100
	1.52416	1.9	1		220000	40000
	4.57247	3.6	1		237000	25200
	13.7174	31.7	10		267000	57700
	41.1523	77.7	2		243000	46200
	123.457	97.6	12		217000	28900
	370.37	97	5		187000	81400
	1111.11	103.7	6		233000	61100

## Sheet: Panel B
CBE-bla	MOI	Delivery efficiency % mean	SD		cfu/µL	SD
	0.0183463	0.18	0.1		380000	34600
	0.055039	0.31	0.18		397000	105000
	0.165117	0.56	0.25		413000	80800
	0.495351	1.45	0.61		360000	69300
	1.48605	3.2	0.76		370000	52000
	4.45816	14.44	5.85		400000	100000
	13.3745	48.16	28.51		427000	64300
	40.1235	85	8.89		277000	108000
	120.37	105.12	9.68		30000	8890
	361.111	105.13	8.88		2500	500
	1083.33	102.56	4.44		1070	252
CBE-g SapI	MOI	Delivery efficiency % mean	SD		cfu/µL	SD
	0.0141126	0.05	0.01		253000	41600
	0.0423377	0.11	0.02		300000	0
	0.127013	0.26	0.06		257000	51300
	0.381039	0.66	0.09		253000	100000
	1.14312	1.71	1.53		273000	68100
	3.42936	2.28	1.27		300000	0
	10.2881	31.11	11.71		300000	0
	30.8642	47.91	8.37		300000	0
	92.5926	87.78	13.47		293000	11500
	277.778	107.7	6.69		257000	58600
	833.333	98.89	1.92		243000	144000
