# Supplementary material for: In situ targeted base editing of bacteria in the mouse gut
Source: Nature. 2024 Jul 10;632(8026):877–84. doi: 10.1038/s41586-024-07681-w (PMC11338833; doi:10.1038/s41586-024-07681-w)
Supplement: Supplementary file 13 — Source Data Extended Data Fig. 5 [file 41586_2024_7681_MOESM13_ESM.xlsx]

## Sheet: Panel A
	dose	D5T8h										D6										D7										D11
	40000000000	87	100	100	80	100	100	100	67	0	71	100	21	62	30	64	92	93	69	0	91	100	67	79	91	75	100	92	23	0	0	100	80	100	100	56	83	80	100	20	40
	4000000000	20	14	8	64	18	8	20	23	5	26	50	0	0	33	0	7	20	0	0	11	45	0	17	13	0	0	0	17	0	0	33	0	9	50	14	7	27	6	0	7
	400000000	7	0	0	0	0	0	0	8	7	0	0	0	0	14	0	0	0	0	0	0	13	0	0	0	0	0	10	0	0	0	0	0	0	0	0	0	0	0	0	14

## Sheet: Panel B
animal	T0	T24	T48	T72	T+42d
1	0	70	89	88	62
2	0	50	67	81	93
3	0	75	79	81	92
4	0	60	56	81	*	* no sample
5	0	50	70	75	96
6	0	42	100	88	97
7	0	46	82	100	95
8	0	50	64	94	95
9	0	67	85	100	91
10	0	100	100	100	98
