# Supplementary material for: In situ targeted base editing of bacteria in the mouse gut
Source: Nature. 2024 Jul 10;632(8026):877–84. doi: 10.1038/s41586-024-07681-w (PMC11338833; doi:10.1038/s41586-024-07681-w)
Supplement: Supplementary file 14 — Source Data Extended Data Fig. 6 [file 41586_2024_7681_MOESM14_ESM.xlsx]

## Sheet: Figure 6
	animal	D4T0 tot	D4t0 not edited	D4T8 tot	D4t8 not edited	D5T24 tot	D5t24 not edited	D6T48 tot	D6t48 not edited	D7T72 tot	D7t72 not edited	D11T144 tot	D11t144 not edited	D18tot	D18 not edited	D25 TOT	D25not edited	D32 TOT	D32not edited	D38 tot	d38 not edited	D47 tot	d47 not edited
	21	59600000	59600000	160000000	36100000	217000000	87000000	154000000	25200000	16200000	2060000	11400000	1140000	6450000	2910000	2140000	855000	373000	159000	2420000	464000	437000	167000
	22	382000000	349000000	434000000	238000000	362000000	85200000	264000000	44200000	97600000	16500000	25100000	2510000	3660000	1520000	1690000	816000	382000	49100	1070000	87800	269000	19200
	23	36500000	46800000	24000000	3280000	32000000	2960000	114000000	9680000	22500000	2670000	8430000	1570000	3010000	545000	636000	212000	156000	49600	1050000	148000	316000	24300
	24	135000000	269000000	237000000	24500000	404000000	105000000	241000000	26100000	90200000	11500000	30200000	3750000	2520000	1490000	345000	118000	127000	56600	613000	115000	*	*	* no sample
	25	806000000	587000000	534000000	256000000	437000000	190000000	231000000	93900000	31100000	18200000	3860000	1180000	2810000	62500	9260000	1390000	116000	3999	4700000	4000	107000	4000
	26	137000000	129000000	93000000	32600000	43000000	12600000	23500000	2860000	30800000	2270000	16300000	364000	3230000	685000	7970000	32800	7960000	68700	11700000	19500	1480000	41100
	27	400000000	480000000	217000000	84500000	50000000	13000000	53400000	2240000	39400000	1820000	18800000	1430000	2310000	655000	16100000	238000	5650000	69600	722000	0	342000	17100
	28	51400000	70800000	43300000	8380000	92000000	9200000	52400000	3930000	14700000	1390000	7650000	893000	5950000	149000	9920000	132000	5590000	48900	8960000	11200	323000	16200
	29	189000000	355000000	177000000	20800000	72700000	6670000	27600000	259000	22400000	317000	16300000	1440000	5870000	282000	11000000	93400	10300000	17200	5830000	8330	664000	58100
	30	62200000	29300000	36200000	3260000	40500000	2400000	33300000	725000	14400000	159000	20700000	2590000	15100000	269000	13700000	78900	6290000	11400	8330000	34700	456000	7600
