# Supplementary material for: In situ targeted base editing of bacteria in the mouse gut
Source: Nature. 2024 Jul 10;632(8026):877–84. doi: 10.1038/s41586-024-07681-w (PMC11338833; doi:10.1038/s41586-024-07681-w)
Supplement: Supplementary file 15 — Source Data Extended Data Fig. 7 [file 41586_2024_7681_MOESM15_ESM.xlsx]

## Sheet: Panel A
	Animal	1	2	5	8	13	15	22	29
	1	0.83	0.91	0.95	0.57	2.91	29.93	15.88	110.07
	2	0.74	0.93	0.97	0.6	0.63	1.09	1.38	20.86
	3	0.84	0.96	0.74	0.66	0.44	1.38	10.69	28.36	*no sample
	4	0.65	0.72	2.59	*	3.27	5.62	0.35	0.04
	5	0.5	0.46	1.2	*	1.24	7.24	0.95	0.18
	6	0.6	0.58	1.54	*	0.62	0.76	0.09	0.07
	7	0.92	0.97	1.56	0.73	0.65	1.03	0.54	3.63
	8	0.88	0.91	0.62	0.31	0.62	0.84	3.5	12.65
	9	0.9	0.98	1.16	0.71	0.25	0.3	0.29	1.95
	10	1.36	1.4	0.85	0.64	0.7	0.56	0.46	0.46
	11	1.49	*	1.51	1.29	0.58	1.28	0.86	0.78
	12	1.32	1.35	1.16	1.88	1.12	0.77	0.93	3.32
	13	1.2	1.38	1.07	*	0.33	1	0.56	0.06
	14	1.13	1.29	1.44	*	0.11	7.77	0.06	0.07
	15	1.1	1.1	1.02	1.03	0.41	0.7	0.54	0.02

## Sheet: Panel B
	Days	1	2	3	4	5	6	7	8	9	10	11	12	13	14	15
	1	0.83	0.74	0.84	0.65	0.5	0.6	0.92	0.88	0.9	1.36	1.49	1.32	1.2	1.13	1.1	*no sample
	2	0.91	0.93	0.96	0.72	0.46	0.58	0.97	0.91	0.98	1.4	*	1.35	1.38	1.29	1.1
	5	0.95	0.97	0.74	2.59	1.2	1.54	1.56	0.62	1.16	0.85	1.51	1.16	1.07	1.44	1.02
	8	0.57	0.6	0.66	*	*	*	0.73	0.31	0.71	0.64	1.29	1.88	*	*	1.03
	13	2.91	0.63	0.44	3.27	1.24	0.62	0.65	0.62	0.25	0.7	0.58	1.12	0.33	0.11	0.41
	15	29.93	1.09	1.38	5.62	7.24	0.76	1.03	0.84	0.3	0.56	1.28	0.77	1	7.77	0.7
	22	15.88	1.38	10.69	0.35	0.95	0.09	0.54	3.5	0.29	0.46	0.86	0.93	0.56	0.06	0.54
	29	110.07	20.86	28.36	0.04	0.18	0.07	3.63	12.65	1.95	0.46	0.78	3.32	0.06	0.07	0.02

## Sheet: Panel C
	animal	D1	D2	D5	D8	D13	D15	D22	D29
	1	791000000	38800000	47500000	12700000	6890000	27000000	7290000	6250000
	2	378000000	857000000	119000000	1430000	3180000	6250000	2950000	3760000
	3	479000000	167000000	35400000	12400000	4710000	6290000	4340000	3390000
	4	237000000	166000000	129000000	12600000	12100000	12600000	8890000	10100000
	5	662000000	213000000	148000000	105000000	22900000	9060000	6870000	18300000
	6	309000000	158000000	96700000	11300000	23700000	6470000	3520000	5390000
	7	148000000	91900000	21900000	41200000	18700000	14200000	8180000	5420000
	8	260000000	12100000	21500000	6620000	20400000	18200000	5120000	2010000
	9	98000000	119000000	11300000	16300000	16600000	29500000	14200000	6440000
	10	250000000	30100000	15900000	2300000	2210000	8390000	5030000	5790000
	11	213000000	80000000	11200000	5730000	12400000	11000000	56000000	2680000
	12	126000000	56400000	67800000	32600000	2560000	4690000	27400000	8080000
	13	304000000	220000000	129000000	37400000	25900000	41300000	28400000	5000000
	14	211000000	165000000	34800000	189000000	32400000	30900000	12800000	31300000
	15	303000000	30900000	23900000	10200000	3610000	29500000	21800000	8620000

## Sheet: Panel D
	days	clones 1	clones 1	clones 1	clones 2	clones 2	clones 2	clones 3	clones 3	clones 3	clones 4	clones 4	clones 4	clones 5	clones 5	clones 5
		1	2	3	4	5	6	7	8	9	10	11	12	13	14	15
	1	791000000	378000000	479000000	237000000	662000000	309000000	148000000	260000000	98000000	250000000	213000000	126000000	304000000	211000000	303000000
	2	38800000	857000000	167000000	166000000	213000000	158000000	91900000	12100000	119000000	30100000	80000000	56400000	220000000	165000000	30900000
	5	47500000	119000000	35400000	129000000	148000000	96700000	21900000	21500000	11300000	15900000	11200000	67800000	129000000	34800000	23900000
	8	12700000	1430000	12400000	12600000	105000000	11300000	41200000	6620000	16300000	2300000	5730000	32600000	37400000	189000000	10200000
	13	6890000	3180000	4710000	12100000	22900000	23700000	18700000	20400000	16600000	2210000	12400000	2560000	25900000	32400000	3610000
	15	27000000	6250000	6290000	12600000	9060000	6470000	14200000	18200000	29500000	8390000	11000000	4690000	41300000	30900000	29500000
	22	7290000	2950000	4340000	8890000	6870000	3520000	8180000	5120000	14200000	5030000	56000000	27400000	28400000	12800000	21800000
	29	6250000	3760000	3390000	10100000	18300000	5390000	5420000	2010000	6440000	5790000	2680000	8080000	5000000	31300000	8620000
