# Supplementary material for: In situ targeted base editing of bacteria in the mouse gut
Source: Nature. 2024 Jul 10;632(8026):877–84. doi: 10.1038/s41586-024-07681-w (PMC11338833; doi:10.1038/s41586-024-07681-w)
Supplement: Supplementary file 16 — Source Data Extended Data Fig. 8 [file 41586_2024_7681_MOESM16_ESM.xlsx]

## Sheet: Panel A
MG1655-OmpC-TN03 + A8			MG1655-OmpC-TN03 + 1A2			MG1655-OmpC-EDL933 + 1A2
MOI	Delivery % GFP+		MOI	Delivery % GFP+		MOI	Delivery % GFP+
272.3	97.8		125.3	96.3		232.613	98.3
90.8	99		41.8	82.4		77.538	98.6
30.3	97.3		13.9	43		25.846	95.6
10.1	76.3		4.6	18.6		8.615	66.7
3.4	40.2		1.5	6.7		2.872	32.6
1.1	16.8		0.5	2.2		0.957	13.3
0.4	6.3		0.2	0.9		0.319	5
						0.106	2.1
						0.035	1
						0.012	0.46
						0.004	0.2

## Sheet: Panel C
TN03 + A8
MOI	Average delivery % mCherry+	SD
157	91.4333	0.61101
78.5	90.9667	3.76076
39.25	92.8333	0.723418
19.62	88	1.67033
9.81	63.1667	6.69054
4.9	22.9	3.6756
2.45	5.1	0.556776

## Sheet: Panel D
UTI89
MOI	Delivery efficiency % mean	SD
1	4.75	1
3	21.25	4.5
8	69.25	8.4
25	97.25	1
76	98.725	0.2
Klebsiella pneumoniae
MOI	Delivery efficiency % mean	SD
1.73	1.9	0.1
3.5	5	0.2
6.9	24.7	1
13.9	65.8	0.2
27.8	85.8	1
55.5	88.6	1.5
TN03
MOI	Delivery efficiency % mean	SD
2.5	5.1	0.6
4.9	22.9	3.7
9.8	63.2	6.7
19.6	88	1.7
39.3	92.8	0.7
78.5	91	3.8
