# Supplementary material for: In situ targeted base editing of bacteria in the mouse gut
Source: Nature. 2024 Jul 10;632(8026):877–84. doi: 10.1038/s41586-024-07681-w (PMC11338833; doi:10.1038/s41586-024-07681-w)
Supplement: Supplementary file 17 — Source Data Extended Data Fig. 9 [file 41586_2024_7681_MOESM17_ESM.xlsx]

## Sheet: Panel A
	0	1	2	5	8	13	15	22	29
		1.06	1.8	1.25	*	0.76	0.73	*	1.89
		1.05	1.06	1.18	*	0.99	0.88	*	0.83	*no sample
		1.19	1.09	1.17	*	2.09	1.32	*	3.11
		1.25	1.47	1.42	1.69	*	4.47	7.68	12.11
		1.35	1.66	1.22	0.87	*	0.96	7.87	7.59
		1.23	1.18	1.23	1.09	1.67	1.04	2.51
		0.92	1.11	1.08	3.14	0.98	1.75	1.8	0.39
		1.01	1.08	0.94	*	0.85	1.3	0.76	0.4
		1.08	1.11	1.1	0.98	0.9	0.68	0.64	0.38
		0.9	0.8	0.53	*	0.63	0.56	0.54	0.2
		0.93	0.8	0.7	0.44	0.5	0.46	0.36	0.19
		0.87	0.94	0.87	0.56	0.78	0.68	0.6	1.24
		1.04	1.12	1.46	1.12	1.25	1.56	1.59	0.51
		1.07	1.06	1.17	1.02	1.39	1.18	0.48	0.2
		1.03	1.14	0.97	0.91	0.87	0.67	0.86	1.51

## Sheet: Panel B
	Hours	16	17	18	19	20	21	22	23	24	25	26	27	28	29	30
	1	1.06	1.05	1.19	1.25	1.35	1.23	0.92	1.01	1.08	0.9	0.93	0.87	1.04	1.07	1.03
	2	1.8	1.06	1.09	1.47	1.66	1.18	1.11	1.08	1.11	0.8	0.8	0.94	1.12	1.06	1.14	*no sample
	5	1.25	1.18	1.17	1.42	1.22	1.23	1.08	0.94	1.1	0.53	0.7	0.87	1.46	1.17	0.97
	8	*	*	*	1.69	0.87	1.09	3.14		0.98		0.44	0.56	1.12	1.02	0.91
	13	0.76	0.99	2.09	*	*	1.67	0.98	0.85	0.9	0.63	0.5	0.78	1.25	1.39	0.87
	15	0.73	0.88	1.32	4.47	0.96	1.04	1.75	1.3	0.68	0.56	0.46	0.68	1.56	1.18	0.67
	22	*	*	*	7.68	7.87	2.51	1.8	0.76	0.64	0.54	0.36	0.6	1.59	0.48	0.86
	29	1.89	0.83	3.11	12.11	7.59	*	0.39	0.4	0.38	0.2	0.19	1.24	0.51	0.2	1.51

## Sheet: Panel C
	animal	D1	D2	D5	D8	D13	D15	D22	D29
	16	570000000	683000000	125000000	804000000	115000000	118000000	41900000	52700000
	17	1030000000	554000000	318000000	755000000	437000000	167000000	93400000	56700000
	18	586000000	128000000	130000000	175000000	182000000	207000000	110000000	27800000
	19	835000000	311000000	25600000	36300000	24200000	11000000	6490000	4940000
	20	3530000000	408000000	181000000	163000000	33300000	21900000	33700000	3560000
	21	495000000	504000000	183000000	88000000	13100000	117000000	2420000	3950000
	22	277000000	1540000000	115000000	13600000	6920000	22300000	1470000	2900000
	23	346000000	833000000	179000000	9920000	2380000	9010000	2770000	3730000
	24	125000000	167000000	88400000	30800000	1860000	13100000	22300000	4020000
	25	206000000	161000000	29600000	65400000	2150000	4590000	30000000	23400000
	26	149000000	3800000000	200000000	142000000	1470000	4520000	1710000	2820000
	27	139000000	504000000	1440000000	50300000	2270000	7950000	3830000	2930000
	28	303000000	174000000	131000000	71100000	2090000	5120000	2880000	2880000
	29	263000000	5650000000	142000000	27300000	4260000	6850000	2350000	4940000
	30	639000000	721000000	71300000	43400000	2480000	6410000	2160000	2130000

## Sheet: Panel D
		clones 1	clones 1	clones 1	clones 2	clones 2	clones 2	clones 3	clones 3	clones 3	clones 4	clones 4	clones 4	clones 5	clones 5	clones 5
		16	17	18	19	20	21	22	23	24	25	26	27	28	29	30
day	1	570000000	1030000000	586000000	835000000	3530000000	495000000	277000000	346000000	125000000	206000000	149000000	139000000	303000000	263000000	639000000
	2	683000000	554000000	128000000	311000000	408000000	504000000	1540000000	833000000	167000000	161000000	3800000000	504000000	174000000	5650000000	721000000
	5	125000000	318000000	130000000	25600000	181000000	183000000	115000000	179000000	88400000	29600000	200000000	1440000000	131000000	142000000	71300000
	8	804000000	755000000	175000000	36300000	163000000	88000000	13600000	9920000	30800000	65400000	142000000	50300000	71100000	27300000	43400000
	13	115000000	437000000	182000000	24200000	33300000	13100000	6920000	2380000	1860000	2150000	1470000	2270000	2090000	4260000	2480000
	15	118000000	167000000	207000000	11000000	21900000	117000000	22300000	9010000	13100000	4590000	4520000	7950000	5120000	6850000	6410000
	22	41900000	93400000	110000000	6490000	33700000	2420000	1470000	2770000	22300000	30000000	1710000	3830000	2880000	2350000	2160000
	29	52700000	56700000	27800000	4940000	3560000	3950000	2900000	3730000	4020000	23400000	2820000	2930000	2880000	4940000	2130000
