# Supplementary material for: In situ targeted base editing of bacteria in the mouse gut
Source: Nature. 2024 Jul 10;632(8026):877–84. doi: 10.1038/s41586-024-07681-w (PMC11338833; doi:10.1038/s41586-024-07681-w)
Supplement: Supplementary file 18 — Source Data Extended Data Fig. 10 [file 41586_2024_7681_MOESM18_ESM.xlsx]

## Sheet: Sheet1
Taxonomy	sample	relative_abundance	timepoint	mouse_id
Muribaculaceae	D4M31	0.276491	D4	M31
Bacteroidaceae	D4M31	0.270731	D4	M31
Lachnospiraceae	D4M31	0.111964	D4	M31
Lactobacillaceae	D4M31	0.0682027	D4	M31
Erysipelotrichaceae	D4M31	0.0327213	D4	M31
Akkermansiaceae	D4M31	0.0143606	D4	M31
Rikenellaceae	D4M31	0.0396416	D4	M31
Deferribacteraceae	D4M31	0.0297212	D4	M31
Oscillospiraceae	D4M31	0.0133205	D4	M31
Ruminococcaceae	D4M31	0.0387215	D4	M31
Muribaculaceae	D4M32	0.290452	D4	M32
Bacteroidaceae	D4M32	0.213449	D4	M32
Lachnospiraceae	D4M32	0.0943638	D4	M32
Lactobacillaceae	D4M32	0.0678827	D4	M32
Erysipelotrichaceae	D4M32	0.107804	D4	M32
Akkermansiaceae	D4M32	0.0111204	D4	M32
Rikenellaceae	D4M32	0.0687628	D4	M32
Deferribacteraceae	D4M32	0.00912036	D4	M32
Oscillospiraceae	D4M32	0.0100804	D4	M32
Ruminococcaceae	D4M32	0.0197208	D4	M32
Muribaculaceae	D4M33	0.166847	D4	M33
Bacteroidaceae	D4M33	0.406616	D4	M33
Lachnospiraceae	D4M33	0.183407	D4	M33
Lactobacillaceae	D4M33	0.00288012	D4	M33
Erysipelotrichaceae	D4M33	0.0332013	D4	M33
Akkermansiaceae	D4M33	0.000160006	D4	M33
Rikenellaceae	D4M33	0.125325	D4	M33
Deferribacteraceae	D4M33	0.00404016	D4	M33
Oscillospiraceae	D4M33	0.00684027	D4	M33
Ruminococcaceae	D4M33	0.0172407	D4	M33
Muribaculaceae	D4M34	0.0929637	D4	M34
Bacteroidaceae	D4M34	0.0514421	D4	M34
Lachnospiraceae	D4M34	0.050082	D4	M34
Lactobacillaceae	D4M34	0.0707228	D4	M34
Erysipelotrichaceae	D4M34	0.024481	D4	M34
Akkermansiaceae	D4M34	0.00616025	D4	M34
Rikenellaceae	D4M34	0.0391216	D4	M34
Deferribacteraceae	D4M34	0.0136805	D4	M34
Oscillospiraceae	D4M34	0.0303212	D4	M34
Ruminococcaceae	D4M34	0.00636025	D4	M34
Muribaculaceae	D4M35	0.161446	D4	M35
Bacteroidaceae	D4M35	0.391296	D4	M35
Lachnospiraceae	D4M35	0.0129205	D4	M35
Lactobacillaceae	D4M35	0.0668827	D4	M35
Erysipelotrichaceae	D4M35	0.0672827	D4	M35
Akkermansiaceae	D4M35	0.000960038	D4	M35
Rikenellaceae	D4M35	0.0548022	D4	M35
Deferribacteraceae	D4M35	0.0442018	D4	M35
Oscillospiraceae	D4M35	0.0408016	D4	M35
Ruminococcaceae	D4M35	0.0142806	D4	M35
Muribaculaceae	D4M36	0.364495	D4	M36
Bacteroidaceae	D4M36	0.188888	D4	M36
Lachnospiraceae	D4M36	0.134445	D4	M36
Lactobacillaceae	D4M36	0.0522421	D4	M36
Erysipelotrichaceae	D4M36	0.0576823	D4	M36
Akkermansiaceae	D4M36	0.000480019	D4	M36
Rikenellaceae	D4M36	0.109724	D4	M36
Deferribacteraceae	D4M36	0.0138406	D4	M36
Oscillospiraceae	D4M36	0.00208008	D4	M36
Ruminococcaceae	D4M36	0.0120005	D4	M36
Muribaculaceae	D4M37	0.416657	D4	M37
Bacteroidaceae	D4M37	0.171167	D4	M37
Lachnospiraceae	D4M37	0.155446	D4	M37
Lactobacillaceae	D4M37	0.0144806	D4	M37
Erysipelotrichaceae	D4M37	0.0288012	D4	M37
Akkermansiaceae	D4M37	0.000320013	D4	M37
Rikenellaceae	D4M37	0.133405	D4	M37
Deferribacteraceae	D4M37	0.00728029	D4	M37
Oscillospiraceae	D4M37	0.0160806	D4	M37
Ruminococcaceae	D4M37	0.00600024	D4	M37
Muribaculaceae	D4M38	0.449898	D4	M38
Bacteroidaceae	D4M38	0.159846	D4	M38
Lachnospiraceae	D4M38	0.0906036	D4	M38
Lactobacillaceae	D4M38	0.00304012	D4	M38
Erysipelotrichaceae	D4M38	0.0764031	D4	M38
Akkermansiaceae	D4M38	0.000280011	D4	M38
Rikenellaceae	D4M38	0.0702828	D4	M38
Deferribacteraceae	D4M38	0.0138806	D4	M38
Oscillospiraceae	D4M38	0.0120405	D4	M38
Ruminococcaceae	D4M38	0.0133605	D4	M38
Muribaculaceae	D4M39	0.5007	D4	M39
Bacteroidaceae	D4M39	0.126565	D4	M39
Lachnospiraceae	D4M39	0.127845	D4	M39
Lactobacillaceae	D4M39	0.0024001	D4	M39
Erysipelotrichaceae	D4M39	0.0378015	D4	M39
Akkermansiaceae	D4M39	4.00016e-05	D4	M39
Rikenellaceae	D4M39	0.112364	D4	M39
Deferribacteraceae	D4M39	0.0192008	D4	M39
Oscillospiraceae	D4M39	0.00124005	D4	M39
Ruminococcaceae	D4M39	0.0107204	D4	M39
Muribaculaceae	D4M40	0.49262	D4	M40
Bacteroidaceae	D4M40	0.225969	D4	M40
Lachnospiraceae	D4M40	0.0944438	D4	M40
Lactobacillaceae	D4M40	0.0159206	D4	M40
Erysipelotrichaceae	D4M40	0.0387215	D4	M40
Akkermansiaceae	D4M40	0	D4	M40
Rikenellaceae	D4M40	0.0986039	D4	M40
Deferribacteraceae	D4M40	0.00192008	D4	M40
Oscillospiraceae	D4M40	0.00372015	D4	M40
Ruminococcaceae	D4M40	0.00580023	D4	M40
Muribaculaceae	D5M31	0.339774	D5	M31
Bacteroidaceae	D5M31	0.208688	D5	M31
Lachnospiraceae	D5M31	0.0396416	D5	M31
Lactobacillaceae	D5M31	0.00284011	D5	M31
Erysipelotrichaceae	D5M31	0.0486419	D5	M31
Akkermansiaceae	D5M31	0.137085	D5	M31
Rikenellaceae	D5M31	0.110844	D5	M31
Deferribacteraceae	D5M31	0.0126005	D5	M31
Oscillospiraceae	D5M31	0.0292812	D5	M31
Ruminococcaceae	D5M31	0.0175607	D5	M31
Muribaculaceae	D5M32	0.395896	D5	M32
Bacteroidaceae	D5M32	0.154486	D5	M32
Lachnospiraceae	D5M32	0.0963239	D5	M32
Lactobacillaceae	D5M32	0.00456018	D5	M32
Erysipelotrichaceae	D5M32	0.0456418	D5	M32
Akkermansiaceae	D5M32	0.0778031	D5	M32
Rikenellaceae	D5M32	0.138806	D5	M32
Deferribacteraceae	D5M32	0.0343614	D5	M32
Oscillospiraceae	D5M32	0.00480019	D5	M32
Ruminococcaceae	D5M32	0.0108404	D5	M32
Muribaculaceae	D5M33	0.458338	D5	M33
Bacteroidaceae	D5M33	0.0686027	D5	M33
Lachnospiraceae	D5M33	0.119045	D5	M33
Lactobacillaceae	D5M33	0.00564023	D5	M33
Erysipelotrichaceae	D5M33	0.0568423	D5	M33
Akkermansiaceae	D5M33	0.0784031	D5	M33
Rikenellaceae	D5M33	0.0573623	D5	M33
Deferribacteraceae	D5M33	0.0766031	D5	M33
Oscillospiraceae	D5M33	0.0129605	D5	M33
Ruminococcaceae	D5M33	0.00680027	D5	M33
Muribaculaceae	D5M34	0.432977	D5	M34
Bacteroidaceae	D5M34	0.0803632	D5	M34
Lachnospiraceae	D5M34	0.119845	D5	M34
Lactobacillaceae	D5M34	0.00116005	D5	M34
Erysipelotrichaceae	D5M34	0.0454018	D5	M34
Akkermansiaceae	D5M34	0.0546422	D5	M34
Rikenellaceae	D5M34	0.157206	D5	M34
Deferribacteraceae	D5M34	0.00184007	D5	M34
Oscillospiraceae	D5M34	0.025681	D5	M34
Ruminococcaceae	D5M34	0.0276411	D5	M34
Muribaculaceae	D5M35	0.578943	D5	M35
Bacteroidaceae	D5M35	0.074043	D5	M35
Lachnospiraceae	D5M35	0.0520021	D5	M35
Lactobacillaceae	D5M35	0.00416017	D5	M35
Erysipelotrichaceae	D5M35	0.026081	D5	M35
Akkermansiaceae	D5M35	0.0327613	D5	M35
Rikenellaceae	D5M35	0.141766	D5	M35
Deferribacteraceae	D5M35	0.0159606	D5	M35
Oscillospiraceae	D5M35	0.0076003	D5	M35
Ruminococcaceae	D5M35	0.024561	D5	M35
Muribaculaceae	D5M36	0	D5	M36
Bacteroidaceae	D5M36	0	D5	M36
Lachnospiraceae	D5M36	0	D5	M36
Lactobacillaceae	D5M36	0	D5	M36
Erysipelotrichaceae	D5M36	0	D5	M36
Akkermansiaceae	D5M36	0	D5	M36
Rikenellaceae	D5M36	0	D5	M36
Deferribacteraceae	D5M36	0	D5	M36
Oscillospiraceae	D5M36	0	D5	M36
Ruminococcaceae	D5M36	0	D5	M36
Muribaculaceae	D5M37	0.528421	D5	M37
Bacteroidaceae	D5M37	0.0154006	D5	M37
Lachnospiraceae	D5M37	0.145486	D5	M37
Lactobacillaceae	D5M37	0.0113605	D5	M37
Erysipelotrichaceae	D5M37	0.0958038	D5	M37
Akkermansiaceae	D5M37	0.0582023	D5	M37
Rikenellaceae	D5M37	0.0227609	D5	M37
Deferribacteraceae	D5M37	0.0222809	D5	M37
Oscillospiraceae	D5M37	0.00824033	D5	M37
Ruminococcaceae	D5M37	0.0131205	D5	M37
Muribaculaceae	D5M38	0.535701	D5	M38
Bacteroidaceae	D5M38	0.0226009	D5	M38
Lachnospiraceae	D5M38	0.158166	D5	M38
Lactobacillaceae	D5M38	0.0173607	D5	M38
Erysipelotrichaceae	D5M38	0.0518021	D5	M38
Akkermansiaceae	D5M38	0.0198808	D5	M38
Rikenellaceae	D5M38	0.0513621	D5	M38
Deferribacteraceae	D5M38	0.025441	D5	M38
Oscillospiraceae	D5M38	0.00528021	D5	M38
Ruminococcaceae	D5M38	0.0126005	D5	M38
Muribaculaceae	D5M39	0.526541	D5	M39
Bacteroidaceae	D5M39	0.0282411	D5	M39
Lachnospiraceae	D5M39	0.162767	D5	M39
Lactobacillaceae	D5M39	0.024561	D5	M39
Erysipelotrichaceae	D5M39	0.049722	D5	M39
Akkermansiaceae	D5M39	0.0316413	D5	M39
Rikenellaceae	D5M39	0.0486419	D5	M39
Deferribacteraceae	D5M39	0.025241	D5	M39
Oscillospiraceae	D5M39	0.00452018	D5	M39
Ruminococcaceae	D5M39	0.0108404	D5	M39
Muribaculaceae	D5M40	0.418177	D5	M40
Bacteroidaceae	D5M40	0.024641	D5	M40
Lachnospiraceae	D5M40	0.0886435	D5	M40
Lactobacillaceae	D5M40	0.0179207	D5	M40
Erysipelotrichaceae	D5M40	0.0172807	D5	M40
Akkermansiaceae	D5M40	0.0321213	D5	M40
Rikenellaceae	D5M40	0.0645226	D5	M40
Deferribacteraceae	D5M40	0.150726	D5	M40
Oscillospiraceae	D5M40	0.0362414	D5	M40
Ruminococcaceae	D5M40	0.0168007	D5	M40
Muribaculaceae	D6M31	0.217049	D6	M31
Bacteroidaceae	D6M31	0.375335	D6	M31
Lachnospiraceae	D6M31	0.130845	D6	M31
Lactobacillaceae	D6M31	0.141286	D6	M31
Erysipelotrichaceae	D6M31	0.0142006	D6	M31
Akkermansiaceae	D6M31	0.000480019	D6	M31
Rikenellaceae	D6M31	0.0702828	D6	M31
Deferribacteraceae	D6M31	0.00216009	D6	M31
Oscillospiraceae	D6M31	0.00868035	D6	M31
Ruminococcaceae	D6M31	0.00712028	D6	M31
Muribaculaceae	D6M32	0.268731	D6	M32
Bacteroidaceae	D6M32	0.205648	D6	M32
Lachnospiraceae	D6M32	0.176207	D6	M32
Lactobacillaceae	D6M32	0.152766	D6	M32
Erysipelotrichaceae	D6M32	0.0302412	D6	M32
Akkermansiaceae	D6M32	0.000360014	D6	M32
Rikenellaceae	D6M32	0.0627625	D6	M32
Deferribacteraceae	D6M32	0.00612024	D6	M32
Oscillospiraceae	D6M32	0.0306812	D6	M32
Ruminococcaceae	D6M32	0.0120405	D6	M32
Muribaculaceae	D6M33	0.232529	D6	M33
Bacteroidaceae	D6M33	0.325653	D6	M33
Lachnospiraceae	D6M33	0.150486	D6	M33
Lactobacillaceae	D6M33	0.110844	D6	M33
Erysipelotrichaceae	D6M33	0.0122005	D6	M33
Akkermansiaceae	D6M33	0.000400016	D6	M33
Rikenellaceae	D6M33	0.074963	D6	M33
Deferribacteraceae	D6M33	0.00224009	D6	M33
Oscillospiraceae	D6M33	0.024481	D6	M33
Ruminococcaceae	D6M33	0.0129605	D6	M33
Muribaculaceae	D6M34	0.24325	D6	M34
Bacteroidaceae	D6M34	0.366255	D6	M34
Lachnospiraceae	D6M34	0.152606	D6	M34
Lactobacillaceae	D6M34	0.0464819	D6	M34
Erysipelotrichaceae	D6M34	0.024521	D6	M34
Akkermansiaceae	D6M34	0.000520021	D6	M34
Rikenellaceae	D6M34	0.0909636	D6	M34
Deferribacteraceae	D6M34	0.00640026	D6	M34
Oscillospiraceae	D6M34	0.0168407	D6	M34
Ruminococcaceae	D6M34	0.0142006	D6	M34
Muribaculaceae	D6M35	0.224769	D6	M35
Bacteroidaceae	D6M35	0.430257	D6	M35
Lachnospiraceae	D6M35	0.0863235	D6	M35
Lactobacillaceae	D6M35	0.0538022	D6	M35
Erysipelotrichaceae	D6M35	0.0166407	D6	M35
Akkermansiaceae	D6M35	0.00232009	D6	M35
Rikenellaceae	D6M35	0.0457218	D6	M35
Deferribacteraceae	D6M35	0.00444018	D6	M35
Oscillospiraceae	D6M35	0.0798432	D6	M35
Ruminococcaceae	D6M35	0.0165207	D6	M35
Muribaculaceae	D6M36	0.423497	D6	M36
Bacteroidaceae	D6M36	0.101644	D6	M36
Lachnospiraceae	D6M36	0.126885	D6	M36
Lactobacillaceae	D6M36	0.0892836	D6	M36
Erysipelotrichaceae	D6M36	0.0412016	D6	M36
Akkermansiaceae	D6M36	0.000640026	D6	M36
Rikenellaceae	D6M36	0.141726	D6	M36
Deferribacteraceae	D6M36	0.0189208	D6	M36
Oscillospiraceae	D6M36	0.00792032	D6	M36
Ruminococcaceae	D6M36	0.0120805	D6	M36
Muribaculaceae	D6M37	0.424057	D6	M37
Bacteroidaceae	D6M37	0.109884	D6	M37
Lachnospiraceae	D6M37	0.144926	D6	M37
Lactobacillaceae	D6M37	0.0860434	D6	M37
Erysipelotrichaceae	D6M37	0.0110004	D6	M37
Akkermansiaceae	D6M37	0.00176007	D6	M37
Rikenellaceae	D6M37	0.109644	D6	M37
Deferribacteraceae	D6M37	0.00628025	D6	M37
Oscillospiraceae	D6M37	0.0188408	D6	M37
Ruminococcaceae	D6M37	0.00912036	D6	M37
Muribaculaceae	D6M38	0.538182	D6	M38
Bacteroidaceae	D6M38	0.169847	D6	M38
Lachnospiraceae	D6M38	0.0791632	D6	M38
Lactobacillaceae	D6M38	0.00592024	D6	M38
Erysipelotrichaceae	D6M38	0.0698028	D6	M38
Akkermansiaceae	D6M38	0.00108004	D6	M38
Rikenellaceae	D6M38	0.0772031	D6	M38
Deferribacteraceae	D6M38	0.00552022	D6	M38
Oscillospiraceae	D6M38	0.00948038	D6	M38
Ruminococcaceae	D6M38	0.00772031	D6	M38
Muribaculaceae	D6M39	0.539462	D6	M39
Bacteroidaceae	D6M39	0.099204	D6	M39
Lachnospiraceae	D6M39	0.120005	D6	M39
Lactobacillaceae	D6M39	0.0559222	D6	M39
Erysipelotrichaceae	D6M39	0.0192408	D6	M39
Akkermansiaceae	D6M39	0.000640026	D6	M39
Rikenellaceae	D6M39	0.0885635	D6	M39
Deferribacteraceae	D6M39	0.0049602	D6	M39
Oscillospiraceae	D6M39	0.00944038	D6	M39
Ruminococcaceae	D6M39	0.00928037	D6	M39
Muribaculaceae	D6M40	0.466819	D6	M40
Bacteroidaceae	D6M40	0.138166	D6	M40
Lachnospiraceae	D6M40	0.099084	D6	M40
Lactobacillaceae	D6M40	0.0638426	D6	M40
Erysipelotrichaceae	D6M40	0.0214809	D6	M40
Akkermansiaceae	D6M40	0.000800032	D6	M40
Rikenellaceae	D6M40	0.106284	D6	M40
Deferribacteraceae	D6M40	0.00452018	D6	M40
Oscillospiraceae	D6M40	0.0112004	D6	M40
Ruminococcaceae	D6M40	0.0144806	D6	M40
Muribaculaceae	D9M31	0.354694	D9	M31
Bacteroidaceae	D9M31	0.192168	D9	M31
Lachnospiraceae	D9M31	0.25237	D9	M31
Lactobacillaceae	D9M31	0.050402	D9	M31
Erysipelotrichaceae	D9M31	0.0148406	D9	M31
Akkermansiaceae	D9M31	0.00144006	D9	M31
Rikenellaceae	D9M31	0.0463219	D9	M31
Deferribacteraceae	D9M31	0.00768031	D9	M31
Oscillospiraceae	D9M31	0.00724029	D9	M31
Ruminococcaceae	D9M31	0.00560022	D9	M31
Muribaculaceae	D9M32	0.436017	D9	M32
Bacteroidaceae	D9M32	0.102844	D9	M32
Lachnospiraceae	D9M32	0.165447	D9	M32
Lactobacillaceae	D9M32	0.0228009	D9	M32
Erysipelotrichaceae	D9M32	0.0463619	D9	M32
Akkermansiaceae	D9M32	0.0264811	D9	M32
Rikenellaceae	D9M32	0.0378415	D9	M32
Deferribacteraceae	D9M32	0.0348814	D9	M32
Oscillospiraceae	D9M32	0.0141606	D9	M32
Ruminococcaceae	D9M32	0.0136805	D9	M32
Muribaculaceae	D9M33	0.285971	D9	M33
Bacteroidaceae	D9M33	0.116685	D9	M33
Lachnospiraceae	D9M33	0.375415	D9	M33
Lactobacillaceae	D9M33	0.00420017	D9	M33
Erysipelotrichaceae	D9M33	0.0102804	D9	M33
Akkermansiaceae	D9M33	0.000640026	D9	M33
Rikenellaceae	D9M33	0.0524821	D9	M33
Deferribacteraceae	D9M33	0.0362815	D9	M33
Oscillospiraceae	D9M33	0.0204808	D9	M33
Ruminococcaceae	D9M33	0.00540022	D9	M33
Muribaculaceae	D9M34	0.371975	D9	M34
Bacteroidaceae	D9M34	0.205808	D9	M34
Lachnospiraceae	D9M34	0.215569	D9	M34
Lactobacillaceae	D9M34	0.0359214	D9	M34
Erysipelotrichaceae	D9M34	0.0120805	D9	M34
Akkermansiaceae	D9M34	0.00524021	D9	M34
Rikenellaceae	D9M34	0.0841634	D9	M34
Deferribacteraceae	D9M34	0.00468019	D9	M34
Oscillospiraceae	D9M34	0.0127605	D9	M34
Ruminococcaceae	D9M34	0.00464019	D9	M34
Muribaculaceae	D9M35	0.425057	D9	M35
Bacteroidaceae	D9M35	0.206168	D9	M35
Lachnospiraceae	D9M35	0.109604	D9	M35
Lactobacillaceae	D9M35	0.0558422	D9	M35
Erysipelotrichaceae	D9M35	0.0581223	D9	M35
Akkermansiaceae	D9M35	0.0137606	D9	M35
Rikenellaceae	D9M35	0.0591624	D9	M35
Deferribacteraceae	D9M35	0.0136805	D9	M35
Oscillospiraceae	D9M35	0.00548022	D9	M35
Ruminococcaceae	D9M35	0.00632025	D9	M35
Muribaculaceae	D9M36	0.287131	D9	M36
Bacteroidaceae	D9M36	0.162967	D9	M36
Lachnospiraceae	D9M36	0.229249	D9	M36
Lactobacillaceae	D9M36	0.0220809	D9	M36
Erysipelotrichaceae	D9M36	0.0535621	D9	M36
Akkermansiaceae	D9M36	0.000160006	D9	M36
Rikenellaceae	D9M36	0.128365	D9	M36
Deferribacteraceae	D9M36	0.0526821	D9	M36
Oscillospiraceae	D9M36	0.00812032	D9	M36
Ruminococcaceae	D9M36	0.00408016	D9	M36
Muribaculaceae	D9M37	0.311012	D9	M37
Bacteroidaceae	D9M37	0.136165	D9	M37
Lachnospiraceae	D9M37	0.222409	D9	M37
Lactobacillaceae	D9M37	0.0076003	D9	M37
Erysipelotrichaceae	D9M37	0.0120005	D9	M37
Akkermansiaceae	D9M37	0.000280011	D9	M37
Rikenellaceae	D9M37	0.168047	D9	M37
Deferribacteraceae	D9M37	0.00644026	D9	M37
Oscillospiraceae	D9M37	0.0324413	D9	M37
Ruminococcaceae	D9M37	0.00700028	D9	M37
Muribaculaceae	D9M38	0.368975	D9	M38
Bacteroidaceae	D9M38	0.226009	D9	M38
Lachnospiraceae	D9M38	0.139886	D9	M38
Lactobacillaceae	D9M38	0.00548022	D9	M38
Erysipelotrichaceae	D9M38	0.025961	D9	M38
Akkermansiaceae	D9M38	0.000840034	D9	M38
Rikenellaceae	D9M38	0.116685	D9	M38
Deferribacteraceae	D9M38	0.00420017	D9	M38
Oscillospiraceae	D9M38	0.0223209	D9	M38
Ruminococcaceae	D9M38	0.0103204	D9	M38
Muribaculaceae	D9M39	0.446578	D9	M39
Bacteroidaceae	D9M39	0.159486	D9	M39
Lachnospiraceae	D9M39	0.171647	D9	M39
Lactobacillaceae	D9M39	0.0195608	D9	M39
Erysipelotrichaceae	D9M39	0.0266011	D9	M39
Akkermansiaceae	D9M39	0.00264011	D9	M39
Rikenellaceae	D9M39	0.0948438	D9	M39
Deferribacteraceae	D9M39	0.00852034	D9	M39
Oscillospiraceae	D9M39	0.0104804	D9	M39
Ruminococcaceae	D9M39	0.00840034	D9	M39
Muribaculaceae	D9M40	0.386615	D9	M40
Bacteroidaceae	D9M40	0.127365	D9	M40
Lachnospiraceae	D9M40	0.171927	D9	M40
Lactobacillaceae	D9M40	0.0690428	D9	M40
Erysipelotrichaceae	D9M40	0.0149606	D9	M40
Akkermansiaceae	D9M40	0.00288012	D9	M40
Rikenellaceae	D9M40	0.119045	D9	M40
Deferribacteraceae	D9M40	0.00396016	D9	M40
Oscillospiraceae	D9M40	0.0151606	D9	M40
Ruminococcaceae	D9M40	0.0156406	D9	M40
Muribaculaceae	D12M31	0.395776	D12	M31
Bacteroidaceae	D12M31	0.129925	D12	M31
Lachnospiraceae	D12M31	0.161886	D12	M31
Lactobacillaceae	D12M31	0.155206	D12	M31
Erysipelotrichaceae	D12M31	0.0131605	D12	M31
Akkermansiaceae	D12M31	0.0361214	D12	M31
Rikenellaceae	D12M31	0.024361	D12	M31
Deferribacteraceae	D12M31	0.00732029	D12	M31
Oscillospiraceae	D12M31	0.0134805	D12	M31
Ruminococcaceae	D12M31	0.00484019	D12	M31
Muribaculaceae	D12M32	0.512661	D12	M32
Bacteroidaceae	D12M32	0.0682427	D12	M32
Lachnospiraceae	D12M32	0.164847	D12	M32
Lactobacillaceae	D12M32	0.0297612	D12	M32
Erysipelotrichaceae	D12M32	0.050242	D12	M32
Akkermansiaceae	D12M32	0.0400816	D12	M32
Rikenellaceae	D12M32	0.049762	D12	M32
Deferribacteraceae	D12M32	0.0099204	D12	M32
Oscillospiraceae	D12M32	0.0117205	D12	M32
Ruminococcaceae	D12M32	0.00816033	D12	M32
Muribaculaceae	D12M33	0.412737	D12	M33
Bacteroidaceae	D12M33	0.125565	D12	M33
Lachnospiraceae	D12M33	0.159766	D12	M33
Lactobacillaceae	D12M33	0.0550422	D12	M33
Erysipelotrichaceae	D12M33	0.0219209	D12	M33
Akkermansiaceae	D12M33	0.0647626	D12	M33
Rikenellaceae	D12M33	0.025961	D12	M33
Deferribacteraceae	D12M33	0.0214409	D12	M33
Oscillospiraceae	D12M33	0.0231609	D12	M33
Ruminococcaceae	D12M33	0.00444018	D12	M33
Muribaculaceae	D12M34	0.401736	D12	M34
Bacteroidaceae	D12M34	0.112204	D12	M34
Lachnospiraceae	D12M34	0.139046	D12	M34
Lactobacillaceae	D12M34	0.199248	D12	M34
Erysipelotrichaceae	D12M34	0.0129605	D12	M34
Akkermansiaceae	D12M34	0.0226409	D12	M34
Rikenellaceae	D12M34	0.0234409	D12	M34
Deferribacteraceae	D12M34	0.00624025	D12	M34
Oscillospiraceae	D12M34	0.0119605	D12	M34
Ruminococcaceae	D12M34	0.00944038	D12	M34
Muribaculaceae	D12M35	0.518021	D12	M35
Bacteroidaceae	D12M35	0.0733629	D12	M35
Lachnospiraceae	D12M35	0.135125	D12	M35
Lactobacillaceae	D12M35	0.112364	D12	M35
Erysipelotrichaceae	D12M35	0.025201	D12	M35
Akkermansiaceae	D12M35	0.0181207	D12	M35
Rikenellaceae	D12M35	0.0235209	D12	M35
Deferribacteraceae	D12M35	0.00892036	D12	M35
Oscillospiraceae	D12M35	0.0132405	D12	M35
Ruminococcaceae	D12M35	0.00792032	D12	M35
Muribaculaceae	D12M36	0.461138	D12	M36
Bacteroidaceae	D12M36	0.106804	D12	M36
Lachnospiraceae	D12M36	0.155286	D12	M36
Lactobacillaceae	D12M36	0.142166	D12	M36
Erysipelotrichaceae	D12M36	0.00828033	D12	M36
Akkermansiaceae	D12M36	0.000400016	D12	M36
Rikenellaceae	D12M36	0.0664827	D12	M36
Deferribacteraceae	D12M36	0.00948038	D12	M36
Oscillospiraceae	D12M36	0.00336013	D12	M36
Ruminococcaceae	D12M36	0.00352014	D12	M36
Muribaculaceae	D12M37	0.50406	D12	M37
Bacteroidaceae	D12M37	0.0970839	D12	M37
Lachnospiraceae	D12M37	0.122685	D12	M37
Lactobacillaceae	D12M37	0.165807	D12	M37
Erysipelotrichaceae	D12M37	0.0134805	D12	M37
Akkermansiaceae	D12M37	0.000480019	D12	M37
Rikenellaceae	D12M37	0.049522	D12	M37
Deferribacteraceae	D12M37	0.00284011	D12	M37
Oscillospiraceae	D12M37	0.0102404	D12	M37
Ruminococcaceae	D12M37	0.00320013	D12	M37
Muribaculaceae	D12M38	0.49762	D12	M38
Bacteroidaceae	D12M38	0.148126	D12	M38
Lachnospiraceae	D12M38	0.171127	D12	M38
Lactobacillaceae	D12M38	0.00476019	D12	M38
Erysipelotrichaceae	D12M38	0.0232409	D12	M38
Akkermansiaceae	D12M38	0.000520021	D12	M38
Rikenellaceae	D12M38	0.0930037	D12	M38
Deferribacteraceae	D12M38	0.00112004	D12	M38
Oscillospiraceae	D12M38	0.0098804	D12	M38
Ruminococcaceae	D12M38	0.0050002	D12	M38
Muribaculaceae	D12M39	0.620225	D12	M39
Bacteroidaceae	D12M39	0.100564	D12	M39
Lachnospiraceae	D12M39	0.133845	D12	M39
Lactobacillaceae	D12M39	0.0392416	D12	M39
Erysipelotrichaceae	D12M39	0.00780031	D12	M39
Akkermansiaceae	D12M39	0.000440018	D12	M39
Rikenellaceae	D12M39	0.050602	D12	M39
Deferribacteraceae	D12M39	0.00232009	D12	M39
Oscillospiraceae	D12M39	0.0048802	D12	M39
Ruminococcaceae	D12M39	0.00544022	D12	M39
Muribaculaceae	D12M40	0.441378	D12	M40
Bacteroidaceae	D12M40	0.221609	D12	M40
Lachnospiraceae	D12M40	0.153886	D12	M40
Lactobacillaceae	D12M40	0.0269211	D12	M40
Erysipelotrichaceae	D12M40	0.0303212	D12	M40
Akkermansiaceae	D12M40	0.000680027	D12	M40
Rikenellaceae	D12M40	0.0718829	D12	M40
Deferribacteraceae	D12M40	0.00552022	D12	M40
Oscillospiraceae	D12M40	0.0131605	D12	M40
Ruminococcaceae	D12M40	0.00408016	D12	M40
Akkermansiaceae		0.00338814	D4	Mean
Oscillospiraceae		0.0136525	D4	Mean
Ruminococcaceae		0.0144206	D4	Mean
Deferribacteraceae		0.0156886	D4	Mean
Lactobacillaceae		0.0364655	D4	Mean
Erysipelotrichaceae		0.05049	D4	Mean
Rikenellaceae		0.0852034	D4	Mean
Lachnospiraceae		0.105552	D4	Mean
Bacteroidaceae		0.220597	D4	Mean
Muribaculaceae		0.321257	D4	Mean
Lactobacillaceae		0.00995151	D5	Mean
Oscillospiraceae		0.0149562	D5	Mean
Ruminococcaceae		0.0156406	D5	Mean
Deferribacteraceae		0.0405616	D5	Mean
Erysipelotrichaceae		0.0485797	D5	Mean
Akkermansiaceae		0.0580601	D5	Mean
Bacteroidaceae		0.0752297	D5	Mean
Rikenellaceae		0.0881413	D5	Mean
Lachnospiraceae		0.109102	D5	Mean
Muribaculaceae		0.468308	D5	Mean
Akkermansiaceae		0.000900036	D6	Mean
Deferribacteraceae		0.00615625	D6	Mean
Ruminococcaceae		0.0115525	D6	Mean
Oscillospiraceae		0.0217409	D6	Mean
Erysipelotrichaceae		0.026053	D6	Mean
Lactobacillaceae		0.0806192	D6	Mean
Rikenellaceae		0.0868115	D6	Mean
Lachnospiraceae		0.126653	D6	Mean
Bacteroidaceae		0.232189	D6	Mean
Muribaculaceae		0.357834	D6	Mean
Akkermansiaceae		0.00543622	D9	Mean
Ruminococcaceae		0.00810832	D9	Mean
Oscillospiraceae		0.0148646	D9	Mean
Deferribacteraceae		0.0173007	D9	Mean
Erysipelotrichaceae		0.0274771	D9	Mean
Lactobacillaceae		0.0292932	D9	Mean
Rikenellaceae		0.0906956	D9	Mean
Bacteroidaceae		0.163567	D9	Mean
Lachnospiraceae		0.205352	D9	Mean
Muribaculaceae		0.367403	D9	Mean
Ruminococcaceae		0.00560422	D12	Mean
Deferribacteraceae		0.0075123	D12	Mean
Oscillospiraceae		0.0115085	D12	Mean
Akkermansiaceae		0.0184247	D12	Mean
Erysipelotrichaceae		0.0206608	D12	Mean
Rikenellaceae		0.0478539	D12	Mean
Lactobacillaceae		0.0930517	D12	Mean
Bacteroidaceae		0.118349	D12	Mean
Lachnospiraceae		0.14975	D12	Mean
Muribaculaceae		0.476535	D12	Mean
