# Supplementary material for: In situ targeted base editing of bacteria in the mouse gut
Source: Nature. 2024 Jul 10;632(8026):877–84. doi: 10.1038/s41586-024-07681-w (PMC11338833; doi:10.1038/s41586-024-07681-w)
Supplement: Supplementary file 19 — Source Data Extended Data Fig. 11 [file 41586_2024_7681_MOESM19_ESM.xlsx]

## Sheet: Panel A
			D5	D6	D7	D8	D12	D19	D26	D34		D5	D6	D7	D8	D12	D19	D26	D34
	26		7.30e+008	1.97e+008	2.10000e+008	1.57000e+008	2.10000e+008	2.11000e+007	1.61000e+007	8250000.00
	27		5.62e+008	2.38e+008	1.28000e+008	1.51000e+008	1.29000e+008	2.64000e+007	4.98000e+007	2.60e+007
	28		5.60e+008	1.67e+008	1.52000e+008	1.63000e+008	2.84000e+007	4980000.00000	6.80000e+007	2.07e+007
	29		6.42e+008	3.84e+008	1.98000e+008	9.35000e+008	2.25000e+008	4630000.00000	6.40000e+007	1.48e+007
	30		7.02e+008	2.88e+008	1.73000e+008	6.34000e+007	1.62000e+008	2700000.00000	7.85000e+007	1.67e+007
	31		2.30e+008	3.22e+008	1.25000e+008	3.91000e+007	1.35000e+008	5540000.00000	2.16000e+007	4.26e+007
	32		5.06e+008	7.14e+007	6.13000e+007	3.91000e+007	5.79000e+007	2.11000e+007	7.75000e+007	7.81e+007
	33		6.70e+008	1.22e+009	1.43000e+008	1.77000e+008	4.81000e+007	2.67000e+007	3.91000e+007	5.59e+007
	34		7.31e+008	9.70e+008	1.84000e+007	1.71000e+008	5.82000e+007	6230000.00000	4.52000e+007	2.31e+007
	35		1.73e+008	5.56e+007	7.79000e+007	3.86000e+007	1.37000e+007	1300000.00000	1.24000e+007	688000.00
	36		5.13e+008	3.35e+008	7.14000e+007	2.88000e+007	4.48000e+007	1.29000e+007	1.41000e+007	6290000.00
	37		4.82e+008	1.98e+008	6.82000e+007	2.45000e+007	1.40000e+007	2550000.00000	1.82000e+007	741000.00
	38		5.32e+008	3.13e+008	1.13000e+008	1.29000e+007	2.49000e+007	5430000.00000	1.99000e+007	9300000.00
	39		5.81e+008	1.50e+008	6.52000e+007	1.54000e+007	2.30000e+007	8880000.00000	5.28000e+007	1.17e+007
	1											2.79e+008	8.89e+007	3.82000e+007	6.50000e+007	1.99000e+007	2.15000e+007	1.04000e+008	2.33e+007
	2											2.18e+008	1.02e+008	6.96000e+007	1.15000e+008	3.65000e+007	1.54000e+007	3.70000e+007	1.50e+007
	3											5.48e+008	2.45e+008	1.12000e+008	1.16000e+008	1.09000e+008	1.57000e+007	2.86000e+007	7600000.00
	4											5.54e+008	1.68e+008	5.10000e+007	1.17000e+008	3.34000e+007	1.61000e+007	1.51000e+007	2.07e+007
	5											1.33e+009	1.08e+009	9.31000e+007	7.53000e+007	7.78000e+007	2.22000e+007	8.30000e+007	1.28e+007
	6											4.20e+008	1.65e+008	1.30000e+007	3.80000e+007	1.86000e+007	5160000.00000	4.44000e+007	1.39e+007
	7											6.75e+008	2.31e+008	6.48000e+007	4.46000e+007	2.19000e+007	1.31000e+007	8.82000e+007	5800000.00
	8											3.77e+008	2.99e+008	3.46000e+007	4.25000e+007	2.21000e+007	8970000.00000	2.73000e+007	1.51e+007
	9											5.84e+008	1.40e+008	1.57000e+007	3.65000e+007	1.83000e+007	1.27000e+007	9760000.00000	1.55e+007
	10											7.66e+008	3.91e+008	4.68000e+007	4.55000e+007	1.09000e+007	2050000.00000	2.45000e+007	1.45e+007

## Sheet: Panel B
sample	e_coli_relative_abundance	timepoint	mouse_id
D4M31	0.0113605	D4	M31
D4M32	0.023921	D4	M32
D4M33	0.00792032	D4	M33
D4M34	0.0160806	D4	M34
D4M35	0.0304412	D4	M35
D4M36	0.0146406	D4	M36
D4M37	0.0100804	D4	M37
D4M38	0.0176407	D4	M38
D4M39	0.0178407	D4	M39
D4M40	0.00300012	D4	M40
D5M31	0.0191608	D5	M31
D5M32	0.0212008	D5	M32
D5M33	0.0101604	D5	M33
D5M34	0.0214809	D5	M34
D5M35	0.0151206	D5	M35
D5M37	0.0357614	D5	M37
D5M38	0.025961	D5	M38
D5M39	0.024161	D5	M39
D5M40	0.00984039	D5	M40
D6M31	0.00408016	D6	M31
D6M32	0.0074003	D6	M32
D6M33	0.0149206	D6	M33
D6M34	0.00480019	D6	M34
D6M35	0.00644026	D6	M35
D6M36	0.0234409	D6	M36
D6M37	0.0299212	D6	M37
D6M38	0.0124005	D6	M38
D6M39	0.0121605	D6	M39
D6M40	0.0110404	D6	M40
D9M31	0.00180007	D9	M31
D9M32	0.00704028	D9	M32
D9M33	0.00176007	D9	M33
D9M34	0.00176007	D9	M34
D9M35	0.00280011	D9	M35
D9M36	0.00416017	D9	M36
D9M37	0.00196008	D9	M37
D9M38	0.00400016	D9	M38
D9M39	0.00280011	D9	M39
D9M40	0.00212008	D9	M40
D12M31	0.00264011	D12	M31
D12M32	0.00936037	D12	M32
D12M33	0.00296012	D12	M33
D12M34	0.00272011	D12	M34
D12M35	0.000680027	D12	M35
D12M36	0.000960038	D12	M36
D12M37	0.00156006	D12	M37
D12M38	0.00964039	D12	M38
D12M39	0.00144006	D12	M39
D12M40	0.00100004	D12	M40
