# Supplementary material for: In situ targeted base editing of bacteria in the mouse gut
Source: Nature. 2024 Jul 10;632(8026):877–84. doi: 10.1038/s41586-024-07681-w (PMC11338833; doi:10.1038/s41586-024-07681-w)
Supplement: Supplementary file 20 — Source Data Extended Data Fig. 12 [file 41586_2024_7681_MOESM20_ESM.xlsx]

## Sheet: Sheet1
sample_a	sample_b	mouse_id	timepoint_a	timepoint_b	bray_curtis_dissimilarity
D4M31	D5M31	M31	D4	D5	0.575863
D4M32	D5M32	M32	D4	D5	0.587984
D4M33	D5M33	M33	D4	D5	0.676027
D4M34	D5M34	M34	D4	D5	0.809392
D4M35	D5M35	M35	D4	D5	0.667827
D4M37	D5M37	M37	D4	D5	0.655666
D4M38	D5M38	M38	D4	D5	0.601944
D4M39	D5M39	M39	D4	D5	0.604944
D4M40	D5M40	M40	D4	D5	0.619625
D5M31	D6M31	M31	D5	D6	0.589104
D5M31	D9M31	M31	D5	D9	0.627785
D5M31	D12M31	M31	D5	D12	0.682947
D5M32	D6M32	M32	D5	D6	0.640586
D5M32	D9M32	M32	D5	D9	0.560582
D5M32	D12M32	M32	D5	D12	0.692668
D5M33	D6M33	M33	D5	D6	0.686427
D5M33	D9M33	M33	D5	D9	0.604984
D5M33	D12M33	M33	D5	D12	0.588624
D5M34	D6M34	M34	D5	D6	0.647146
D5M34	D9M34	M34	D5	D9	0.691708
D5M34	D12M34	M34	D5	D12	0.75839
D5M35	D6M35	M35	D5	D6	0.628625
D5M35	D9M35	M35	D5	D9	0.557782
D5M35	D12M35	M35	D5	D12	0.657546
D5M37	D6M37	M37	D5	D6	0.567503
D5M37	D9M37	M37	D5	D9	0.727229
D5M37	D12M37	M37	D5	D12	0.671947
D5M38	D6M38	M38	D5	D6	0.459538
D5M38	D9M38	M38	D5	D9	0.624545
D5M38	D12M38	M38	D5	D12	0.656226
D5M39	D6M39	M39	D5	D6	0.471659
D5M39	D9M39	M39	D5	D9	0.659946
D5M39	D12M39	M39	D5	D12	0.544222
D5M40	D6M40	M40	D5	D6	0.519061
D5M40	D9M40	M40	D5	D9	0.688108
D5M40	D12M40	M40	D5	D12	0.537461
